# Supplementary material for: Orthogonal cytokine engineering enables novel synthetic effector states escaping canonical exhaustion in tumor-rejecting CD8+ T cells
Source: Nat Immunol. 2023 Apr 20;24(5):869–83. doi: 10.1038/s41590-023-01477-2 (PMC10154250; doi:10.1038/s41590-023-01477-2)
Supplement: Supplementary file 3 — DEGs C4 versus C5 were calculated using FindMarkers from Seurat using the MAST test for differential expression. [file 41590_2023_1477_MOESM3_ESM.csv]

	p_val	avg_log2FC	pct.1	pct.2	p_val_adj
Tox	4.05074726270481e-41	-1.45717968029789	0.138	0.64	1.11606188582043e-36
Tigit	2.37888222350785e-39	-1.36980760074471	0.525	0.89	6.55429630220884e-35
Sh2d2a	8.00721959036103e-39	-1.18756729050966	0.912	0.983	2.20614914153627e-34
Ccl5	1.21780876716753e-34	-1.77256611503478	0.6	0.927	3.35530671529998e-30
Lag3	1.67933593076275e-32	-1.23423454390287	0.617	0.922	4.62690635643754e-28
Ucp2	4.7027199505556e-31	-1.03799981723299	0.854	0.965	1.29569340077708e-26
Ndufa4	1.05132852902596e-29	-0.85326673913768	0.717	0.91	2.89662036317232e-25
Myl12b	1.34177531137435e-28	-0.823019594986064	0.921	0.951	3.69685933789861e-24
Ccl3	5.69299584383853e-26	-3.07996203206009	0.129	0.535	1.56853421489439e-21
Ccl4	1.86649907009573e-25	-2.6258265189058	0.3	0.712	5.14257823792776e-21
Limd2	4.18250475200536e-25	-0.916523077257058	0.625	0.892	1.15236370927252e-20
Cnn2	1.53705270135038e-24	-0.812177223454985	0.871	0.91	4.23488760276056e-20
Pdcd1	4.84829742404403e-23	-1.16336044654479	0.808	0.904	1.33580290627261e-18
Cxcr6	1.11573640605134e-21	-1.0686675339209	0.812	0.93	3.07407694595266e-17
Gdi2	1.01061412365149e-20	-0.737314917667894	0.796	0.898	2.7844440334846e-16
Il10ra	1.01701919213923e-20	-0.954533829752484	0.308	0.59	2.80209127818201e-16
Prkch	4.53889819292215e-20	-0.780770968453804	0.667	0.852	1.25055723011391e-15
Btg1	2.17472859593643e-19	-0.896610169008791	0.963	0.988	5.99181222752406e-15
Ifi27l2a	6.10309018801974e-19	-1.26504187587231	0.379	0.735	1.6815234086032e-14
Ctsb	6.20028312932175e-19	-0.699708441933013	0.637	0.814	1.70830200779073e-14
Cd8b1	8.75077432837735e-19	-0.762834465638199	0.95	0.971	2.41101334295453e-14
Gzmk	1.54761917210787e-18	-1.16965843686549	0.154	0.468	4.26400034299159e-14
Ndfip1	1.61883523629381e-17	-0.621143407384654	0.917	0.971	4.4602148430367e-13
Arf1	5.08448878656269e-17	-0.527239731787627	0.858	0.927	1.40087835047375e-12
Rap1a	5.54679490899521e-17	-0.612909645226175	0.825	0.895	1.52825293332636e-12
Gpr65	6.4252841400746e-17	-0.817561547026013	0.438	0.724	1.77029428627335e-12
Rgs16	1.32035587502531e-16	-0.963275399845656	0.696	0.892	3.63784450686972e-12
Arl6ip1	5.12584498338611e-16	-0.878766648534634	0.904	0.945	1.41227280982254e-11
Dusp1	1.09916643851498e-15	-1.20245661279183	0.462	0.721	3.02842337139646e-11
Lck	1.26042000410706e-15	-0.556230336322063	0.917	0.962	3.47270919531578e-11
Il2rb	1.40792077250537e-15	-0.763516122921308	0.95	0.977	3.87910331240679e-11
Cd2	3.35519267272306e-15	-0.679276929487592	0.754	0.866	9.24422685188657e-11
Cd8a	4.98746232191278e-15	-0.727546648089703	0.954	0.98	1.37414561893341e-10
Ms4a4b	8.54550865944409e-15	-0.733407030610643	0.933	0.98	2.35445854585004e-10
Fkbp1a	9.99808432741118e-15	-0.521018251481927	0.846	0.91	2.75467219388833e-10
Atp6v0c	1.75666174983498e-14	-0.619868455065106	0.654	0.828	4.83995445314532e-10
Rap1b	3.12160690795751e-14	-0.51381856058221	0.858	0.919	8.60065135280452e-10
Cd27	3.42738317692704e-14	-0.55396590836538	0.5	0.779	9.44312612906938e-10
Foxn3	5.63586815223139e-14	-0.578420890701639	0.183	0.468	1.55279439330279e-09
Zap70	7.21808737676301e-14	-0.551562006167021	0.729	0.831	1.98872743404574e-09
Cap1	1.01142356369906e-13	-0.565732069222218	0.658	0.77	2.78667420270366e-09
Lsp1	3.29270489660086e-13	-0.62251220229314	0.871	0.895	9.07206053111469e-09
Gm8369	5.17553807982304e-13	-0.586725257618049	0.446	0.706	1.42596425175284e-08
Vmp1	6.15721064504834e-13	-0.592765490471082	0.467	0.712	1.69643467692372e-08
Ubash3b	9.13140718334031e-13	-0.665124027202228	0.392	0.608	2.51588530715392e-08
Adgrg1	1.20366543979121e-12	-0.500915997335663	0.062	0.282	3.31633901971275e-08
Psme1	1.21920226166373e-12	-0.438320177308789	0.917	0.962	3.3591460713359e-08
Cytip	1.74620917171208e-12	-0.583244215487631	0.8	0.875	4.81115550990113e-08
Ctla4	2.05382305814468e-12	-0.991191539916403	0.692	0.808	5.65869328980023e-08
Ptprcap	2.17684381612457e-12	-0.449062347892504	0.946	0.968	5.99764008218641e-08
Gnptg	2.39201720372073e-12	-0.493520904935171	0.271	0.509	6.59048579969136e-08
Sumo2	2.44610781630553e-12	-0.437284932731722	0.938	0.98	6.73951625548499e-08
Arpc5	3.36179184380081e-12	-0.476175892005703	0.925	0.951	9.26240888804e-08
Ikzf3	4.03388653215542e-12	-0.679048373010913	0.471	0.695	1.11141641733946e-07
Casp3	7.37492693262147e-12	-0.560301557990089	0.375	0.564	2.03193986847587e-07
Arpc3	8.66856352132051e-12	-0.466577125157425	0.925	0.956	2.38836262139423e-07
Sept7	1.46100665585608e-11	-0.512508927170559	0.717	0.814	4.02536553821467e-07
Psma2	1.57977049049894e-11	-0.476966170033735	0.746	0.866	4.35258365542268e-07
Cd200	2.03827334503168e-11	-0.40663763389871	0.058	0.273	5.61585072023128e-07
Arpc1b	2.3107825681695e-11	-0.441952794580836	0.963	0.98	6.36666813182061e-07
Mdh2	2.48795860026965e-11	-0.411241124508715	0.771	0.834	6.85482353546295e-07
2010111I01Rik	3.2610776257103e-11	-0.570367775838908	0.462	0.686	8.98492107435702e-07
Dusp4	4.71265087127638e-11	-0.583476379047345	0.296	0.547	1.29842956805407e-06
Sdcbp2	5.38763801468341e-11	-0.471717174648853	0.062	0.265	1.48440202580557e-06
Ctsc	7.0494197924207e-11	-0.56156223822941	0.454	0.689	1.94225614120775e-06
Mmd	7.74393508755727e-11	-0.552810725351286	0.525	0.718	2.13360899532378e-06
Lcp1	9.25314610542921e-11	-0.49282951736889	0.954	0.985	2.54942681496785e-06
Puf60	9.92044607766656e-11	-0.490337337456016	0.488	0.669	2.73328130331869e-06
Capza1	1.14481581110152e-10	-0.444672225334247	0.8	0.887	3.1541965227469e-06
Hnrnpk	1.24249057458057e-10	-0.376887395160841	0.921	0.933	3.4233100310844e-06
Ywhaz	1.28113263695768e-10	-0.418385728276879	0.946	0.98	3.5297766413458e-06
Ciapin1	1.43032244143006e-10	-0.552304788777047	0.425	0.625	3.9408243906281e-06
2310001H17Rik	1.54220593765845e-10	-0.518982426187484	0.204	0.433	4.24908579943657e-06
Sumo1	1.62038585807636e-10	-0.419642008681831	0.7	0.791	4.46448711617198e-06
Itga4	2.33920352506989e-10	-0.61371980893198	0.321	0.544	6.44497355227257e-06
Ccr8	3.30720258315693e-10	-0.766328862180275	0.162	0.358	9.11200455711397e-06
Itgav	3.46342508146158e-10	-0.637646105685203	0.633	0.753	9.54242878444295e-06
Dcun1d5	3.7017125487303e-10	-0.431414521639472	0.562	0.738	1.01989584142617e-05
Acadl	4.25728321640015e-10	-0.404742217224382	0.558	0.599	1.17296667178257e-05
Esd	5.92823323845202e-10	-0.413510876175762	0.708	0.765	1.6333468218583e-05
Ap3b1	6.84933326119541e-10	-0.488655534658211	0.296	0.459	1.88712830012456e-05
Icos	7.60899051230929e-10	-0.749096582077593	0.658	0.782	2.09642906595146e-05
Cops6	8.02589088581882e-10	-0.407056570374652	0.479	0.616	2.2112934568608e-05
Ctss	8.10997742294002e-10	-0.526165568140923	0.283	0.523	2.23446097956843e-05
Coro1b	8.33634375523849e-10	-0.449919875245328	0.512	0.628	2.29682943144331e-05
Uqcrc1	1.00225967741544e-09	-0.422320948706779	0.517	0.651	2.76142586321502e-05
Arpc4	1.03787102935234e-09	-0.415630234422758	0.85	0.907	2.85954226007155e-05
Tmcc3	1.224041024378e-09	-0.274979572763168	0.013	0.148	3.37247783036626e-05
Taldo1	1.33767367182792e-09	-0.465913393513247	0.667	0.794	3.6855585006203e-05
Vdac2	1.35907064710846e-09	-0.425178444359247	0.742	0.84	3.74451144691323e-05
Pycard	1.68935813011776e-09	-0.428426196699753	0.517	0.648	4.65451952010045e-05
Vamp8	1.82272229985365e-09	-0.398430030832591	0.833	0.811	5.02196448055678e-05
Litaf	1.86709592860559e-09	-0.50335715455025	0.858	0.904	5.14422270249411e-05
Cd247	2.0916284362183e-09	-0.52446314986416	0.625	0.727	5.76285466746865e-05
Ubl5	2.3488196974503e-09	-0.387438252659206	0.963	0.974	6.47146803041506e-05
Zyx	2.42054895246828e-09	-0.487648837722445	0.796	0.834	6.6690964738406e-05
Cd200r1	2.85233080247922e-09	-0.459349458435982	0.079	0.238	7.85874182699073e-05
Pacsin1	3.66173682726001e-09	-0.326842600038074	0.054	0.235	0.000100888173064668
Ypel3	4.72914273226267e-09	-0.497035171280102	0.6	0.686	0.000130297340559301
St6galnac3	4.92475827134617e-09	-0.335011122084751	0.046	0.218	0.00013568693989213
Csk	4.93695411592227e-09	-0.446925291377358	0.517	0.669	0.00013602295980189
Ctsa	5.08203673200306e-09	-0.492367533630308	0.371	0.544	0.000140020276040148
Pnrc1	5.6511497126876e-09	-0.554557824736857	0.917	0.948	0.000155700476883969
Ccrl2	5.84581760063533e-09	-0.576195813667722	0.104	0.282	0.000161063966532705
Itm2a	6.49736638921358e-09	-0.546006135553303	0.129	0.308	0.000179015438755612
Ube2i	7.77152560388835e-09	-0.365096471829131	0.879	0.913	0.000214121073438332
Ppic	8.15472590692998e-09	-0.328549135089526	0.038	0.18	0.000224679008187735
Gpm6b	9.41277310322137e-09	-0.449687000279514	0.088	0.262	0.000259340724539955
Bhlhe40	9.63411736917417e-09	-0.533060488276497	0.875	0.91	0.000265439201755487
Samsn1	9.99564609921756e-09	-0.447236092343905	0.775	0.852	0.000275400041325642
Ppp4c	1.20388436733443e-08	-0.378068178453416	0.658	0.797	0.000331694220887983
Havcr2	1.31711410864162e-08	-0.559203930931857	0.458	0.625	0.000362891279212939
Sh2d1a	1.44294329819942e-08	-0.519417389579822	0.579	0.683	0.000397559737519903
Zfp36	1.46499072069486e-08	-0.6809391002145	0.246	0.445	0.000403634243365848
Mdh1	1.66127322616596e-08	-0.422433933731275	0.688	0.785	0.000457713999273246
Ikzf2	1.77285321397e-08	-0.698098322800525	0.433	0.523	0.000488456517513013
Slc25a5	2.26243033700064e-08	-0.379827849088719	0.896	0.93	0.000623344806450417
Akr1b3	2.41383220223024e-08	-0.38611791756737	0.588	0.672	0.000665059048358476
Idh3a	2.60486981025711e-08	-0.385220448576491	0.412	0.555	0.000717693730122038
Arf4	2.75792455201986e-08	-0.433781934860738	0.588	0.724	0.000759863372572513
Ildr1	2.95577619490649e-08	-0.283388914893036	0.038	0.18	0.000814375457220636
Lrmp	2.99431734944531e-08	-0.444556386763118	0.383	0.567	0.000824994316119171
Cd86	3.05826111367435e-08	-0.347531497805849	0.058	0.23	0.000842612102039557
Mrpl4	3.26256044040028e-08	-0.349138429971944	0.608	0.698	0.000898900652539086
Hnrnpa2b1	3.33470675295166e-08	-0.37204759458642	0.971	0.956	0.000918778404573242
Plek	3.49089156162e-08	-0.477900033048512	0.533	0.706	0.000961810443057542
Nrp1	3.89532668368226e-08	-0.579498109437752	0.233	0.401	0.00107324040788814
Dazap2	3.9109981362049e-08	-0.379256124856327	0.787	0.86	0.00107755820648717
Eif3l	3.93903657548062e-08	-0.355832124588602	0.542	0.657	0.00108528335727642
Tnfaip8	4.19445379538206e-08	-0.417487291400654	0.354	0.561	0.00115565590970366
Eea1	4.41123124403062e-08	-0.549630090773581	0.342	0.497	0.00121538243235532
Psma1	5.19519228845823e-08	-0.332213037195446	0.617	0.689	0.00143137937931601
Arhgap15	5.3257388009778e-08	-0.450003461944726	0.308	0.503	0.0014673475544454
Tiprl	5.43590850271407e-08	-0.449754471485261	0.462	0.596	0.00149770151066778
Il21r	6.13798786324829e-08	-0.581184416223338	0.537	0.683	0.00169113841608217
Cd7	6.6837032276015e-08	-0.624614118938511	0.096	0.267	0.00184149391326876
Atxn10	7.0739012169761e-08	-0.410014090918603	0.458	0.596	0.00194900126330126
Fkbp4	7.60637569924515e-08	-0.379249140168823	0.404	0.512	0.00209570863265602
Anxa11	7.8620406972698e-08	-0.398461415946807	0.442	0.642	0.00216614945291178
Mir155hg	7.87626382742644e-08	-0.392701829184634	0.1	0.288	0.00217006820973253
Ap2m1	8.59609481402436e-08	-0.328946547864457	0.713	0.773	0.00236839604315999
Cd164	9.18344275215697e-08	-0.42180643243485	0.658	0.805	0.00253022214707429
Rhoa	1.03923273059681e-07	-0.358401043768217	0.908	0.936	0.00286329401934033
Mrps6	1.16365723180296e-07	-0.375944515760601	0.371	0.529	0.00320610840506352
Otub1	1.17118261035047e-07	-0.358234646239272	0.283	0.48	0.00322684232803762
Prdx3	1.19537006511666e-07	-0.312631418723203	0.396	0.503	0.00329348360340943
Ech1	1.20540469084588e-07	-0.383774357480928	0.658	0.695	0.00332113100421856
Tmem128	1.252757790384e-07	-0.380374574834246	0.575	0.68	0.00345159826406599
Abhd8	1.41972133527694e-07	-0.320004263874512	0.179	0.337	0.00391161622295503
Snrnp40	1.4672773992673e-07	-0.372054081759436	0.329	0.491	0.00404264269046125
Abracl	1.67624383928307e-07	-0.333496175233827	0.912	0.939	0.00461838702599273
Stk17b	1.72514140366118e-07	-0.433942001513503	0.854	0.942	0.0047531095953673
Tkt	1.87087041158747e-07	-0.374708986098541	0.688	0.767	0.00515462215800579
Tomm22	1.88344663692307e-07	-0.29141468645347	0.792	0.86	0.00518927217405044
Stat3	1.88897385213148e-07	-0.46753517969632	0.9	0.919	0.00520450075739264
Tfdp1	1.92223855167747e-07	-0.286232733722063	0.225	0.36	0.00529615165758177
Klrk1	1.95456155724194e-07	-0.590518786755429	0.662	0.703	0.00538520800251298
Mettl23	1.99905748859703e-07	-0.380563068633588	0.637	0.759	0.00550780319258255
Stard3nl	2.06253720900368e-07	-0.39316530793422	0.425	0.608	0.00568270251824695
Ube2j2	2.54467393841054e-07	-0.351472619651841	0.483	0.593	0.00701108563510873
Rnf115	2.55778435999112e-07	-0.351339636555055	0.283	0.442	0.00704720746864755
Bin2	2.68731643921168e-07	-0.391101835393594	0.571	0.68	0.00740409425331601
Hnrnpdl	2.89061969272386e-07	-0.394081247633839	0.7	0.788	0.00796423537739277
Prf1	2.9340505396305e-07	-0.715198883150733	0.508	0.692	0.00808389604678995
Nfatc1	3.58827530660622e-07	-0.468398698559562	0.392	0.57	0.00988641612476147
Gch1	3.80978747677308e-07	-0.402168667999409	0.4	0.561	0.0104967264560052
Sar1b	3.87294919440275e-07	-0.344289455037414	0.442	0.558	0.0106707496204185
Rbm42	3.89475121761093e-07	-0.362154810242759	0.429	0.576	0.0107308185547616
Ms4a6b	4.11665908696175e-07	-0.435745466387335	0.75	0.849	0.011342219116397
Fam3c	4.54762046160799e-07	-0.305199505717016	0.4	0.451	0.0125296038958223
Lrp10	4.91531890799433e-07	-0.339820306984567	0.671	0.724	0.013542686655306
Ehd1	5.02759696224069e-07	-0.398186845578868	0.546	0.669	0.0138520351503655
Rps6ka1	5.28487607709565e-07	-0.334761823147765	0.488	0.576	0.0145608905676139
Psma3	5.43074325607911e-07	-0.315014033599762	0.838	0.869	0.0149627838191492
Memo1	5.91898614731267e-07	-0.275582915069424	0.258	0.375	0.0163079906330759
Gltp	6.61663996227173e-07	-0.36341319758333	0.504	0.631	0.0182301664240511
Slc22a15	6.72876490829466e-07	-0.308284826397852	0.062	0.203	0.0185390930753335
Gnb2	6.80154919364699e-07	-0.354847456691395	0.842	0.855	0.0187396283383362
Gtf2b	7.08270184093849e-07	-0.363196543784798	0.338	0.491	0.0195142601121537
Srpr	7.1922576000227e-07	-0.403750118701821	0.367	0.509	0.0198161081395826
Sh3glb1	7.21917063708459e-07	-0.373428480553012	0.754	0.826	0.0198902589392955
Aamp	7.28457087167433e-07	-0.336300079520327	0.442	0.561	0.0200704496656371
Myc	7.32007662572148e-07	-0.563269300440258	0.075	0.224	0.0201682751191878
Cers4	7.65795889869339e-07	-0.386350565695935	0.217	0.387	0.02109920835768
Slc37a2	7.67988357423447e-07	-0.261579130732524	0.054	0.177	0.0211596152237308
R3hdm4	7.83572604095246e-07	-0.359250617294084	0.454	0.581	0.0215889923880322
Il2rg	7.90263255261823e-07	-0.457800146591447	0.912	0.933	0.0217733332089737
Cyp51	7.97644381075439e-07	-0.430576353347461	0.196	0.36	0.0219766979873905
Cnbp	8.04922588285393e-07	-0.375495469454525	0.908	0.933	0.0221772271524391
Sdhb	8.11072014731541e-07	-0.362028461694468	0.65	0.741	0.0223466561498834
Vta1	9.22012777642776e-07	-0.303202047647028	0.221	0.395	0.0254032960496138
Tmem14c	9.5343795107832e-07	-0.334619797549911	0.658	0.73	0.0262691224281099
Tbc1d10c	1.02655398900381e-06	-0.349268836042769	0.621	0.674	0.0282836155050329
Srrm1	1.08149714079005e-06	-0.361065746560383	0.633	0.706	0.0297974092230473
Sat1	1.18984882706944e-06	-0.400829405726433	0.637	0.811	0.0327827148834172
Alcam	1.19867739443848e-06	-0.355709280584532	0.121	0.297	0.0330259595715691
Lax1	1.25325539113003e-06	-0.410147289015913	0.346	0.448	0.0345296925364145
Phb2	1.25966366100071e-06	-0.335119823674778	0.721	0.747	0.0347062531878915
Eif3h	1.27433384267578e-06	-0.312593849476205	0.958	0.968	0.035110446033403
Vasp	1.3338889328268e-06	-0.328697571480299	0.871	0.898	0.0367513078772441
Ubxn1	1.35051187411815e-06	-0.284406474816636	0.767	0.797	0.0372093031557031
Cct8	1.35449844801473e-06	-0.324110124945958	0.654	0.68	0.0373191412397018
Idh3b	1.41037347794548e-06	-0.325440440960513	0.604	0.66	0.0388586100643537
Slc25a17	1.45801186138716e-06	-0.314612198962514	0.254	0.392	0.0401711428049392
Hmgn1	1.50687299274859e-06	-0.353388913853395	0.138	0.32	0.041517364696209
Bub3	1.52488406796441e-06	-0.291899292227394	0.508	0.578	0.0420136058405554
Ets1	1.55480768607177e-06	-0.411728019925711	0.812	0.922	0.0428380613666494
Tmbim6	1.69184752386861e-06	-0.328945380216117	0.912	0.927	0.0466137829776279
Hspd1	1.73280103669753e-06	-0.427889126449521	0.692	0.663	0.0477421341630904
Ppm1g	1.9562174230591e-06	-0.33900436943453	0.471	0.599	0.0538977024401243
Rab4b	1.97873547239698e-06	-0.352279209597898	0.333	0.494	0.0545181197354817
Rab11b	2.20739568303148e-06	-0.332083954067738	0.583	0.695	0.0608181658588834
Tecr	2.52697815377498e-06	-0.385017395344063	0.675	0.73	0.0696233020928082
H2-T23	2.54803645667368e-06	-0.358499608427326	0.933	0.959	0.0702035004542731
Tank	2.60082983839117e-06	-0.352644865967649	0.221	0.392	0.0716580637073536
Rnf166	2.66628511662901e-06	-0.386062536111508	0.492	0.593	0.0734614875333626
Nrn1	2.67010707344888e-06	-0.649084617572446	0.1	0.241	0.0735667900876636
Zcrb1	2.67112269083322e-06	-0.314610093208158	0.558	0.651	0.073594772377837
Nudt21	2.83911552013919e-06	-0.291704054221862	0.704	0.762	0.078223310810875
Thumpd3	2.90612303572196e-06	-0.266902898820538	0.162	0.323	0.0800695018802114
Maf1	2.92595181411529e-06	-0.345660888239088	0.412	0.523	0.0806158243825044
Cd38	2.99280084617717e-06	-0.288308936717114	0.125	0.294	0.0824576489138734
Id2	3.01446507441609e-06	-0.498875117718427	0.879	0.901	0.0830545417303121
Ppp1r18	3.07127640783495e-06	-0.372741366185156	0.767	0.837	0.0846198075886685
Lyst	3.20027758977729e-06	-0.360802774554876	0.146	0.288	0.088174048153544
H2-T22	3.24283897000169e-06	-0.318205736127103	0.904	0.922	0.0893466993014867
Ddx5	3.59243747018174e-06	-0.362636724779806	0.958	0.977	0.0989788371784472
2210016F16Rik	3.81900890089051e-06	-0.262575830193886	0.279	0.398	0.105221333237335
Wbp2	3.83694424075673e-06	-0.344604270961468	0.346	0.509	0.105715487721329
Rinl	3.89577375129812e-06	-0.39749036932316	0.725	0.788	0.107336358395766
Rpa2	3.92954702560075e-06	-0.425456931878078	0.292	0.442	0.108266879649352
Hnrnpf	4.05605412613585e-06	-0.350370427307043	0.921	0.939	0.111752403283295
Lypla2	4.41704782506511e-06	-0.309259144166717	0.537	0.642	0.121698501676194
Ccndbp1	4.42149443097831e-06	-0.310368967696783	0.321	0.471	0.121821014562314
Rchy1	4.48758706433783e-06	-0.327768483339444	0.292	0.488	0.123641998796636
Gimap5	4.6226023079503e-06	-0.448014016689897	0.646	0.735	0.127361938788647
Ddit4	4.83172654902328e-06	-0.486919263820349	0.492	0.593	0.133123729878689
Cenpa	5.57542771656955e-06	-0.503014748673713	0.388	0.547	0.153614184446924
Shisa5	5.9401754779553e-06	-0.41832608376346	0.983	0.956	0.163663714768624
Cblb	6.22993290924607e-06	-0.436645462721113	0.679	0.767	0.171647111515548
5830405F06Rik	6.44861550349434e-06	-0.906134808930442	0.017	0.11	0.177672254352276
Crtam	6.4615755157592e-06	-0.584205641868084	0.133	0.279	0.178029328610198
Dnajc9	6.8873267945974e-06	-0.348503504470548	0.342	0.485	0.189759627844748
Cirbp	6.95914226954449e-06	-0.42740794354777	0.362	0.509	0.19173828781049
Sirt2	6.99118483568474e-06	-0.303458712343077	0.417	0.549	0.192621124592786
Slfn2	7.04765914327459e-06	-0.429854906488367	0.458	0.602	0.194177104715502
Pnpla2	7.41550534710345e-06	-0.282851956946849	0.283	0.41	0.204312003323394
Zeb2	7.59200894189735e-06	-0.372860531165329	0.188	0.331	0.209175030367156
Wdr33	8.18366290243472e-06	-0.359707019345816	0.321	0.474	0.225476280287881
Tg	8.5184660420834e-06	-0.302202524756037	0.025	0.131	0.234700776391482
Xrn2	8.60999845030737e-06	-0.35355193419325	0.417	0.596	0.237222677302869
Psmd4	8.69058078204962e-06	-0.300829054125079	0.554	0.637	0.239442881707031
Sri	9.11695498850044e-06	-0.33701318540793	0.812	0.863	0.251190343843164
BC031181	9.13053136124548e-06	-0.276883098595456	0.642	0.706	0.251564400065035
Fgfr1op2	9.47112384930096e-06	-0.349854781083629	0.6	0.715	0.26094840429594
Arhgdib	9.83239975950323e-06	-0.381948733162367	0.963	0.974	0.270902278173833
Mat2b	9.8549118271772e-06	-0.305245580814035	0.508	0.61	0.271522530662386
Saraf	1.00136328759075e-05	-0.351140408367556	0.808	0.89	0.275895612997004
Psmd14	1.0060584909903e-05	-0.295083496774133	0.492	0.581	0.277189235437648
Prdm1	1.03651851089289e-05	-0.385838974022901	0.138	0.282	0.285581580121209
Cdc37	1.09612624584413e-05	-0.33164985856531	0.708	0.805	0.302004703254973
Nfkbib	1.17285305493149e-05	-0.298286784275168	0.396	0.509	0.323144473694725
Ptges3	1.1917828430725e-05	-0.307769982461226	0.629	0.657	0.328360008923334
Timm17b	1.25706034820241e-05	-0.291750927319826	0.492	0.576	0.346345267136727
Prdx2	1.30238814200285e-05	-0.262475170796737	0.738	0.765	0.358833980884627
Cd48	1.34022504062901e-05	-0.390661712821305	0.742	0.828	0.369258803194104
Glmp	1.35730399821011e-05	-0.359156588817129	0.417	0.523	0.373964397586849
Atg3	1.41299008312535e-05	-0.304334129562858	0.417	0.532	0.389307027702695
Sept1	1.44708695525825e-05	-0.35361850586811	0.85	0.901	0.398701397912752
Rnf187	1.55623142998134e-05	-0.297400643530256	0.621	0.689	0.42877288358846
Ifng	1.611436439062e-05	-1.98005368172471	0.429	0.555	0.443982967690361
Chmp5	1.64969730347895e-05	-0.277733315520318	0.5	0.587	0.454524601054521
Raly	1.72284707315678e-05	-0.293368783884293	0.767	0.872	0.474678825596155
Tspo	1.73792702310115e-05	-0.328032757175759	0.833	0.858	0.478833653404829
Zc3h15	1.74896552214991e-05	-0.333010527590985	0.646	0.738	0.481874980662744
Klrd1	1.75826739376566e-05	-0.546154886139332	0.825	0.866	0.484437832330314
Gtf2i	1.80335178774457e-05	-0.398753597659263	0.392	0.515	0.496859484559384
Nab1	1.8110541081739e-05	-0.355545394518316	0.35	0.448	0.498981627884072
Tnip3	1.82959021178147e-05	-0.285910881792665	0.058	0.18	0.50408869515003
Syngr2	1.84825678704983e-05	-0.283224152106923	0.496	0.57	0.50923170996797
Ndfip2	1.88570920341266e-05	-0.319078502681918	0.654	0.744	0.519550599724256
Rtfdc1	1.91094516134446e-05	-0.315537300473119	0.333	0.43	0.526503610853625
Snx3	1.92461410218474e-05	-0.332325086415919	0.721	0.814	0.53026967743394
March2	2.00625179462332e-05	-0.258495249228766	0.433	0.503	0.552762494454616
Lrch1	2.03286929714262e-05	-0.314709488008746	0.188	0.334	0.560096148748736
Inpp4b	2.14547481438815e-05	-0.431741759290407	0.537	0.581	0.591121220860223
Ssbp1	2.14915592870447e-05	-0.309861990948734	0.471	0.581	0.592135441476655
Rftn1	2.151744940898e-05	-0.306876180806801	0.171	0.291	0.592848766116216
Rgs1	2.18442661441215e-05	-0.721079230392275	0.796	0.82	0.601853220802835
Arl1	2.25158208075398e-05	-0.304630502662856	0.458	0.573	0.620355894889336
Rnf167	2.26162147914313e-05	-0.268245889972263	0.392	0.416	0.623121949933515
Sh3kbp1	2.27303753044601e-05	-0.299220770024174	0.613	0.666	0.626267300388485
Klf6	2.2840542260816e-05	-0.530396517554108	0.783	0.794	0.629302620370002
Mrps36	2.29052048842385e-05	-0.255747892546781	0.583	0.666	0.631084204970539
Matk	2.29564451537793e-05	-0.292188385830586	0.1	0.23	0.632495976876926
Tonsl	2.3189427030817e-05	-0.327608749162852	0.729	0.808	0.638915093553069
Ube2n	2.34096621369171e-05	-0.278084955239119	0.662	0.741	0.644983011196341
Wdr1	2.52531375652376e-05	-0.358508727062002	0.779	0.846	0.695774446197427
Dctn5	2.5381803348841e-05	-0.264867672722614	0.221	0.349	0.699319445867268
Gpsm3	2.5756780997248e-05	-0.347966415141545	0.729	0.776	0.709650830036178
Lyar	2.60829939375926e-05	-0.277548292689067	0.404	0.448	0.71863864896855
Cops2	2.64053121990303e-05	-0.279052956663498	0.367	0.471	0.727519161707683
Hmox2	2.67403689655535e-05	-0.25017728943901	0.283	0.375	0.736750645738931
S100a11	2.69062544080563e-05	-0.354360850537415	0.958	0.968	0.741321121450767
Plekhj1	2.84603813497085e-05	-0.288943730433318	0.592	0.651	0.784140426947168
Ndufs8	2.98008749073629e-05	-0.261474515435787	0.488	0.558	0.821073705447662
Stk24	3.09153654235182e-05	-0.378257830902783	0.625	0.712	0.851780148148774
Nsmaf	3.09515163204688e-05	-0.343841428697978	0.4	0.57	0.852776177661557
Pfdn2	3.33505297877773e-05	-0.291880833663649	0.533	0.602	0.918873796712839
Hmgcs1	3.43253439237141e-05	-0.327695516321317	0.196	0.317	0.945731875786171
Serpinb6b	3.64983626345401e-05	-0.667148638739503	0.596	0.613	1
Tmem9b	3.71921683101895e-05	-0.287802362536678	0.529	0.608	1
Dhrs7	3.77470994050481e-05	-0.252681985446252	0.35	0.424	1
Srsf7	3.78535771708573e-05	-0.324407598319966	0.738	0.782	1
Hccs	3.83181056891539e-05	-0.276134461966901	0.3	0.41	1
Arl2bp	3.92467406154756e-05	-0.3025021788135	0.367	0.465	1
Prr13	3.95529829304365e-05	-0.308871379865248	0.838	0.852	1
B4galnt1	4.07216124068016e-05	-0.379637109445536	0.825	0.872	1
Prpf19	4.11748408606097e-05	-0.273870288441708	0.296	0.404	1
Itgb2	4.24810786902244e-05	-0.333007408815049	0.842	0.878	1
Bscl2	4.25934016516257e-05	-0.285624885721095	0.467	0.529	1
Sdha	4.29514493285236e-05	-0.29541619649084	0.508	0.596	1
Cd160	4.38575333165653e-05	-0.449947917874707	0.458	0.549	1
Sft2d1	4.45791761345698e-05	-0.260321357277765	0.521	0.576	1
Mien1	4.57316562007256e-05	-0.270479917859699	0.583	0.666	1
Peli1	4.60789402504381e-05	-0.356647451626977	0.754	0.828	1
Mapk1	4.64253669386695e-05	-0.303078125771916	0.567	0.634	1
Cdc42se2	4.80951499404081e-05	-0.333431789113516	0.492	0.561	1
Jak3	4.86306141666359e-05	-0.315352403286856	0.504	0.599	1
Wdr95	4.96160511223596e-05	-0.336046500590425	0.212	0.334	1
Blmh	5.31967761524737e-05	-0.26256585048011	0.288	0.41	1
Elk3	5.54352421673186e-05	-0.306838811423759	0.333	0.448	1
Pstpip1	5.68582546765767e-05	-0.283526503895565	0.608	0.651	1
Ubash3a	5.75376772719874e-05	-0.295283404817857	0.262	0.407	1
Pkm	5.78856428406003e-05	-0.288537921087074	0.958	0.948	1
Rbbp4	5.86703936110811e-05	-0.289603617967188	0.542	0.642	1
Iscu	5.99113154364762e-05	-0.278207477259251	0.467	0.57	1
Lypla1	6.25243409696168e-05	-0.253555551891403	0.3	0.404	1
Nhp2	6.363458898702e-05	-0.300710034104192	0.613	0.631	1
B3gnt2	6.43254761209902e-05	-0.258293146362067	0.154	0.27	1
Dnaja2	6.53145984862365e-05	-0.3080048793887	0.533	0.648	1
Prkca	6.55580706445342e-05	-0.368611053518979	0.338	0.503	1
Ilk	6.57336980547123e-05	-0.278355574836461	0.496	0.576	1
Atp6v1f	6.63781838637629e-05	-0.256079504924416	0.867	0.878	1
Arid5b	6.7229422488183e-05	-0.338513128549454	0.142	0.276	1
Oxsr1	6.73439861856009e-05	-0.327433179977455	0.25	0.297	1
Cops7a	6.81972312503111e-05	-0.250402314940614	0.192	0.323	1
Tubb5	6.87066754228516e-05	-0.378712345857526	0.704	0.785	1
Panx1	7.01294519980527e-05	-0.267402306958675	0.196	0.34	1
Mlf2	7.14246105086715e-05	-0.294119849576004	0.671	0.724	1
Ptms	7.22000672096509e-05	-0.373329785606372	0.775	0.826	1
Ola1	7.47121890231792e-05	-0.272554016393657	0.508	0.593	1
Dhrs1	7.69665425025391e-05	-0.251527640573238	0.188	0.308	1
Bcas2	7.80187137146896e-05	-0.266817469877522	0.546	0.616	1
Tmem126a	7.91275691802158e-05	-0.267320233984651	0.438	0.532	1
Dbi	7.91992862316648e-05	-0.335758873977533	0.637	0.715	1
Gimap1	7.94070505187836e-05	-0.301134739069188	0.637	0.75	1
Rab18	7.9773669960387e-05	-0.268729875585867	0.371	0.439	1
Emc10	8.15673368918273e-05	-0.313766049548252	0.517	0.619	1
Stx11	8.20162235346039e-05	-0.300580692299486	0.212	0.375	1
Pqlc3	8.26264155468766e-05	-0.322815396717188	0.267	0.375	1
Hspa4	8.30175284890731e-05	-0.345458424504819	0.617	0.672	1
Atp6v1h	8.53004634259922e-05	-0.251476539543412	0.271	0.375	1
Mllt3	8.57226207177128e-05	-0.283304504785255	0.279	0.375	1
Impa1	8.89692612336097e-05	-0.284830049363853	0.296	0.398	1
Mob3a	9.84341043213033e-05	-0.300105800823489	0.271	0.404	1
Tpst2	0.000100316107484662	-0.345744559062526	0.496	0.581	1
Camk2d	0.000106787507403699	-0.257565426557417	0.158	0.297	1
2310061I04Rik	0.000108553082155084	-0.26595344181979	0.221	0.328	1
Psmd2	0.000115133500369041	-0.27637064874539	0.479	0.558	1
Nrbp1	0.000117507789762298	-0.296781910221144	0.329	0.427	1
Gsdmd	0.000117554150938631	-0.254508747272026	0.212	0.317	1
Rabgap1l	0.000119149427485855	-0.275604912959397	0.442	0.547	1
Uqcrc2	0.000120198678111705	-0.258505995555457	0.629	0.706	1
Hspa14	0.000124048162329457	-0.270554426651788	0.346	0.477	1
Cotl1	0.000126661588429306	-0.333874796581592	0.854	0.878	1
Hmgcr	0.00013112700444463	-0.305942767909421	0.262	0.387	1
Pitpnc1	0.000131860484738116	-0.258390443286343	0.412	0.459	1
Prdx1	0.00013197408708903	-0.263621815477548	0.842	0.863	1
Nr4a2	0.000132853271671715	-0.494689767337499	0.721	0.779	1
Srp54b	0.000138256401671296	-0.266001707584884	0.446	0.541	1
Tmem191c	0.000140392137895593	-0.282227537525775	0.062	0.166	1
Rsl1d1	0.000143596296931534	-0.289165182622953	0.462	0.532	1
Nsun2	0.000150269752984382	-0.264888840095227	0.342	0.424	1
Pes1	0.00015508728656346	-0.261818363634336	0.304	0.395	1
Rhog	0.00016120099250975	-0.28006771107403	0.65	0.73	1
Gabpb1	0.00017045217467918	-0.285178803059916	0.229	0.349	1
Mob4	0.000171093976817467	-0.289959954224104	0.408	0.52	1
Scamp2	0.00017283367156573	-0.256452020046328	0.321	0.445	1
Snx17	0.000174600975545869	-0.280814318875017	0.346	0.462	1
Prmt1	0.000183878015599948	-0.297366250128618	0.446	0.547	1
Dazap1	0.000184194185299376	-0.254596812688561	0.512	0.599	1
Tm2d3	0.000190787505905196	-0.257842473598294	0.183	0.308	1
Cops4	0.000197395221413064	-0.265060175525147	0.375	0.465	1
Smim3	0.00019814697559455	-0.262058105233705	0.192	0.326	1
Csf1	0.000199987703919224	-0.47350953312228	0.158	0.212	1
Hnrnpab	0.000201582098055278	-0.347095133392423	0.729	0.767	1
Pex16	0.00020637649599642	-0.25049417856028	0.167	0.282	1
Entpd1	0.000209066240734002	-0.28918491139336	0.35	0.422	1
Naa20	0.000209789216677557	-0.264539759892078	0.392	0.485	1
Sf3b2	0.000215084281897598	-0.256165432894569	0.65	0.715	1
Smpdl3a	0.000215893483158314	-0.26175775196493	0.246	0.369	1
Laptm4a	0.000223661475475209	-0.290810478417582	0.504	0.599	1
Phf11b	0.000231473353965097	-0.278393473568012	0.325	0.392	1
Irf2	0.000234284334508199	-0.268557549253634	0.383	0.488	1
Actr10	0.000239060015422909	-0.294382186614001	0.479	0.573	1
Ndrg3	0.000246243832507185	-0.260390791524595	0.217	0.349	1
Ppig	0.000252618595316148	-0.260175980694244	0.537	0.619	1
Gtpbp4	0.000258083668802027	-0.268679836083274	0.317	0.436	1
Sv2c	0.000275720148025573	-0.322669424879711	0.104	0.206	1
Vbp1	0.000278712360807538	-0.266374724503003	0.354	0.448	1
Lmnb1	0.000280051038213776	-0.331643827547548	0.417	0.535	1
Supt16	0.000284825406196251	-0.263403245104967	0.246	0.358	1
Hnrnpl	0.000301012384714132	-0.27300368909767	0.787	0.855	1
Ppp6c	0.000301278525631994	-0.265622576812822	0.371	0.494	1
Crbn	0.000311703007551477	-0.275846290480176	0.35	0.503	1
Vgll4	0.00031251599054703	-0.349972892967011	0.658	0.738	1
Nfil3	0.000317921029272806	-0.373049274787306	0.433	0.535	1
Ppp1r12a	0.000318308306592541	-0.325225691238705	0.442	0.564	1
Fasl	0.000320099407542621	-0.313004835360832	0.562	0.613	1
Tagap	0.000324749612224853	-0.349552315208899	0.175	0.299	1
Perp	0.000325736123197364	-0.307354421622627	0.125	0.235	1
Zbtb8os	0.000329232631604886	-0.25251030775085	0.312	0.427	1
2700060E02Rik	0.000332318538184158	-0.252662496350276	0.821	0.904	1
Cd28	0.000339962735730908	-0.313805535199885	0.725	0.808	1
U2af2	0.00034137616981757	-0.253864698404553	0.492	0.561	1
Alg5	0.000349322735103136	-0.250385144165317	0.325	0.448	1
Serpina3g	0.000373863943244596	-0.340368029696275	0.579	0.549	1
Sp100	0.000373901424568486	-0.308114875411025	0.637	0.701	1
Tnfrsf4	0.00038233734059929	-0.35556241462531	0.454	0.439	1
Eomes	0.000400799113374595	-0.275926974838072	0.217	0.282	1
Smap1	0.000414703904053581	-0.291763838101297	0.613	0.695	1
Ap1s2	0.000418057806343687	-0.256711770720268	0.2	0.326	1
Strap	0.000436753897874759	-0.287783245660159	0.537	0.61	1
Relb	0.000494302154951965	-0.276542990845062	0.196	0.317	1
Chmp1a	0.000499690148912253	-0.260944565279256	0.329	0.424	1
Slc25a11	0.000509205452305532	-0.253597028184308	0.454	0.541	1
Erp44	0.000517485818344782	-0.286791146174768	0.525	0.648	1
Dusp5	0.000529396242049005	-0.353971241753424	0.792	0.84	1
Gimap4	0.000542022042334256	-0.297665496911373	0.804	0.84	1
Tmem163	0.000548337395092064	-0.263287834877786	0.238	0.349	1
Son	0.000585554479907132	-0.310351983369702	0.817	0.855	1
Snx9	0.000615250364757637	-0.27468829249756	0.242	0.358	1
Prpf40a	0.000620968557729842	-0.275836617612177	0.529	0.608	1
Lnpep	0.000626275965593524	-0.259994044061159	0.417	0.509	1
Ubr5	0.000628357593189067	-0.276016784161711	0.304	0.372	1
C2cd4b	0.000630371003625497	-0.350386502317639	0.008	0.067	1
Ebp	0.000631411776857731	-0.258286567130193	0.388	0.494	1
Slc16a11	0.000640028646876063	-0.283387533607717	0.029	0.096	1
Ankrd12	0.000693876893849229	-0.2871754030963	0.417	0.488	1
Arsb	0.000725635984195512	-0.299077774414097	0.512	0.578	1
Ttc14	0.000757315352397893	-0.257755521178668	0.467	0.517	1
Mif4gd	0.000788226268866099	-0.281330697846966	0.433	0.564	1
Ict1	0.000860651730365889	-0.256569873488294	0.433	0.494	1
Ywhah	0.000872935869577356	-0.250078465490838	0.796	0.828	1
Man2b1	0.000888799780104983	-0.253580914187231	0.346	0.448	1
Cx3cr1	0.000913307438923831	-0.34594074794863	0.208	0.334	1
1110008F13Rik	0.000920140584367992	-0.251046357416329	0.642	0.733	1
Tnfaip3	0.000936341727214265	-0.391261789870774	0.871	0.91	1
Khdrbs1	0.000970683272381609	-0.254566479425186	0.654	0.735	1
Cdk17	0.00101785774409128	-0.272906602692183	0.396	0.488	1
Prex1	0.00107194645076057	-0.277131856842597	0.508	0.547	1
Zbtb32	0.00113981354756376	-0.304292310174485	0.279	0.317	1
Il18rap	0.00115414706792002	-0.250798353346322	0.438	0.465	1
Tapbpl	0.0011730395194609	-0.280729199791252	0.304	0.407	1
Bcl2a1d	0.00119507317707862	-0.279937680357743	0.554	0.64	1
Srsf2	0.00135933133293744	-0.298675728008801	0.787	0.799	1
Rab8a	0.00138853697159736	-0.277452708033896	0.567	0.654	1
Stat4	0.00164635332012418	-0.256150905295915	0.446	0.564	1
Errfi1	0.0016594130829908	-0.285597536641444	0.25	0.34	1
Agfg1	0.00173975827063195	-0.258889351232884	0.312	0.448	1
Apobec3	0.00183585463456025	-0.28418166485094	0.654	0.718	1
Gadd45b	0.00186898556115493	-0.360452362519523	0.375	0.448	1
Cntrl	0.00188078480195377	-0.267230892751218	0.425	0.517	1
Mapre2	0.00208215551789901	-0.257960696401599	0.333	0.442	1
Prkcq	0.00209608164558322	-0.250604230834174	0.404	0.468	1
Twsg1	0.00221320241573722	-0.251039422412164	0.208	0.314	1
Phb	0.00224957326423513	-0.255887938624325	0.458	0.503	1
Cdc42se1	0.00228870983519523	-0.252062619877639	0.571	0.634	1
Orai1	0.0024843290798744	-0.310371969615538	0.525	0.584	1
Eif5a	0.00248800163306399	-0.28740832909595	0.954	0.936	1
Emd	0.0025464992196267	-0.25944387621965	0.637	0.712	1
Rgs3	0.00271340431479007	-0.258197050325191	0.354	0.43	1
Ptpn6	0.00279465034431598	-0.300718823667287	0.588	0.642	1
Mcm6	0.0028963034884469	-0.301230959652525	0.388	0.491	1
Chn2	0.00291822109783454	-0.251571245257418	0.188	0.308	1
Zfp36l1	0.00305845681736597	-0.375548019783262	0.429	0.517	1
Nr4a1	0.00318446401659474	-0.412283762624522	0.608	0.648	1
Eif4a1	0.00320504776240235	-0.273070633205131	0.867	0.887	1
Il18r1	0.00325574537503389	-0.293548487778824	0.412	0.5	1
Arhgap31	0.00333004444420299	-0.251970914533145	0.071	0.151	1
Rbm3	0.00333174135140234	-0.25100028832588	0.971	0.985	1
Lims1	0.00412558336099547	-0.263036199216235	0.508	0.581	1
Lgals9	0.00422748120057673	-0.252401617473834	0.442	0.509	1
Nrgn	0.00485347498766259	-0.283401742045468	0.292	0.372	1
Xcl1	0.00489643609560862	-1.77562184587913	0.329	0.381	1
Osgin1	0.00509063229008767	-0.252547753697884	0.129	0.157	1
Serpinb9	0.00662779683854872	-0.268744774313963	0.642	0.602	1
Clec2d	0.00759686915126637	-0.283896207941378	0.492	0.605	1
Trps1	0.00842970274302146	-0.257199564252809	0.304	0.407	1
Glud1	0.00906486345978526	-0.262274067107116	0.733	0.77	1
Ran	0.00937120793045579	-0.303619317890307	0.879	0.901	1
Hmgn2	0.0115897592921862	-0.332646920449891	0.483	0.573	1
Penk	0.0122321764306794	-1.1485133712978	0.042	0.064	1
Nfkbia	0.0148067110321159	-0.398529038264897	0.675	0.695	1
Rel	0.0208761931085734	-0.270296163768496	0.371	0.477	1
Maf	0.0280174370729479	-0.265926588229624	0.096	0.137	1
Fam107b	0.0293344352132361	-0.280652839652207	0.792	0.814	1
Zfp36l2	0.0365866429443236	-0.392083711532307	0.771	0.814	1
Sult2b1	0.0473618255677137	-0.275491378788234	0.225	0.302	1
Junb	0.052695411930673	-0.309857724600239	0.904	0.924	1
Cxcr4	0.057657240926341	-0.253184068102038	0.179	0.259	1
Ccl1	0.0888040488959402	-0.524045195032254	0.204	0.166	1
Ccr7	0.163821758973093	-0.251331372650099	0.183	0.157	1
Hsph1	0.213090740395925	-0.257473364864657	0.383	0.424	1
Areg	0.366272841659868	-0.265367469748782	0.038	0.061	1
Gm26619	3.78827757877374e-05	0.283985706578166	0.771	0.672	1
H2-Q6	5.05211025539075e-05	0.300518696497356	0.925	0.817	1
Eif2ak3	5.07630883461998e-05	0.30369212187679	0.375	0.209	1
Map4k4	5.58233747374703e-05	0.251428418345558	0.438	0.262	1
Eif4ebp1	6.17599978953673e-05	0.311983709524703	0.433	0.262	1
Slc20a1	6.70363186302559e-05	0.253892379280125	0.446	0.27	1
Iigp1	7.38347269864438e-05	0.273988497994524	0.1	0.02	1
Tiparp	8.40933659775337e-05	0.252624770436612	0.333	0.177	1
Pan3	8.48870983601843e-05	0.252620002598151	0.338	0.18	1
Sec61b	9.22923868453806e-05	0.288175314657986	0.983	0.959	1
Galnt1	9.42656243227341e-05	0.259975539441299	0.517	0.34	1
Hk2	0.000110863218774331	0.321148455664573	0.371	0.215	1
Igtp	0.000128021983901018	0.35762510611678	0.417	0.256	1
Fnbp1	0.000149370996226346	0.277098503408922	0.729	0.567	1
Mt1	0.000161186302257465	0.848001018444264	0.562	0.413	1
Csf2	0.000189026724285009	0.300371610986444	0.15	0.049	1
Slc2a3	0.000190151266351733	0.337648155777303	0.517	0.346	1
Rabac1	0.000223520164290387	0.276490996477713	0.812	0.703	1
Cish	0.000261339263807423	0.305961632039178	0.625	0.474	1
AY036118	0.000262322457097609	0.745237654657557	0.942	0.901	1
Gm15564	0.000297568865151913	0.736087595105473	0.617	0.509	1
Midn	0.000374668929682418	0.258433221513822	0.383	0.25	1
Gldc	0.00048789235989962	0.267810520015757	0.342	0.198	1
Plec	0.000549894519132506	0.261612783429564	0.508	0.349	1
Pum2	0.000561604101655224	0.255622586845847	0.633	0.488	1
Dennd4a	0.000571595175484268	0.276242481208019	0.812	0.689	1
Fam46a	0.000607828431337144	0.354091030574753	0.421	0.27	1
Comt	0.000635055563987468	0.296251844310836	0.817	0.709	1
Flna	0.000689694941493081	0.262433416187436	0.65	0.503	1
Cst3	0.000763046891824397	0.266808441199873	0.804	0.666	1
Mrpl23	0.000765921029644754	0.260391939660258	0.717	0.59	1
Tmbim4	0.00085964579070275	0.289489234034526	0.65	0.517	1
mt-Nd3	0.0010491251248897	0.266798623734746	0.85	0.738	1
Tspan13	0.00130750578024592	0.251292088165277	0.567	0.424	1
Rora	0.00148797392728395	0.364765189218188	0.412	0.273	1
Bola2	0.0015389451061746	0.268501903551285	0.9	0.814	1
Flt3l	0.0020634319307226	0.263653235956145	0.558	0.419	1
Mt2	0.0038252262791411	0.411999203804839	0.3	0.186	1
Edem1	0.00448089564053198	0.251170932951943	0.608	0.494	1
Atf3	0.00520089522690541	0.300565025363811	0.154	0.073	1
Hsp90b1	0.00646338634655635	0.279914903717167	0.925	0.898	1
Gzmb	0.00874896842611391	0.274707349804106	0.796	0.741	1
Ablim1	0.0204579181749589	0.254541119845968	0.754	0.666	1
Crip1	0.0886605776858654	0.334924939908704	0.963	0.951	1
Hspa1b	0.109766909167509	0.270313634227906	0.15	0.093	1
Tff1	0.118665354135765	0.320292520631813	0.167	0.11	1
Gm26917	0.190068809996444	0.305234058920989	0.729	0.669	1
Gzma	0.261022997135421	1.05419158744163	0.333	0.311	1
Serpine2	0.316354299125197	0.261494653440289	0.317	0.262	1
Zfp605	0.358959847129866	0.255159484123651	0.167	0.154	1
Cxcl2	0.506270129565122	0.336650613686601	0.071	0.052	1
Fosb	3.4798062238194e-05	0.593504402914091	0.358	0.203	0.958756210786722
Klf7	2.74972601455911e-05	0.257772074313248	0.308	0.151	0.757604511531327
Fam162a	1.82772257732595e-05	0.288595035863951	0.787	0.61	0.503574124504845
Ubn2	1.75380250597763e-05	0.265753410813528	0.5	0.308	0.483207666446958
Rpl36-ps3	1.39436831911384e-05	0.317359610812772	0.867	0.779	0.384176359282245
Ptpre	1.34286928087033e-05	0.300289599495876	0.358	0.189	0.369987344265393
Tnfsf8	1.33961912733572e-05	0.320440762167827	0.321	0.154	0.369091861963539
Ctnnb1	1.25942107335465e-05	0.25101306082807	0.679	0.483	0.346995694130672
Rnf157	1.20797112466155e-05	0.286675085420828	0.308	0.145	0.332820204266749
Aebp2	1.19385501949306e-05	0.28613779263466	0.671	0.474	0.328930934970728
Esyt2	1.10179261839576e-05	0.282493403074738	0.471	0.279	0.303565902220399
Rpl13-ps3	1.08134846779388e-05	0.290677544751927	0.925	0.834	0.297933129846569
Dgat1	8.61696019640481e-06	0.459205794624376	0.7	0.547	0.237414487331345
Ski	8.42122297678594e-06	0.278953530088267	0.4	0.215	0.232021535456406
Chka	7.81206305223892e-06	0.257370878742875	0.279	0.122	0.215237961215287
Mxi1	5.13037934836678e-06	0.287310390949198	0.45	0.256	0.141352211806202
Rpl23a-ps3	4.79486156282749e-06	0.352066893942379	0.85	0.73	0.132108025779023
Taok1	3.37914485646562e-06	0.276989307751592	0.404	0.212	0.0931021990853407
Ddx3x	3.1255675615308e-06	0.251877533892407	0.683	0.477	0.0861156374552966
Rpl10-ps3	3.00322826633569e-06	0.326311187801056	0.896	0.849	0.0827449451940808
Ero1l	2.79349072829039e-06	0.459544124873534	0.567	0.369	0.0769662565458567
Gadd45g	1.82263906105659e-06	0.254165109194467	0.204	0.064	0.0502173514102311
Irf2bp2	1.70616924242426e-06	0.336127311425827	0.35	0.166	0.0470083749672732
Mbd2	1.54484173366107e-06	0.275980684441958	0.546	0.331	0.0425634794458297
BC005537	9.63812296267993e-07	0.386892586471368	0.754	0.564	0.0265549563867757
H2afy	9.26379586737541e-07	0.354508806752567	0.846	0.686	0.0255236103737927
AU020206	8.83505041718672e-07	0.325253299534519	0.758	0.552	0.0243423309094329
Bnip3	7.33194101014366e-07	0.391423539332694	0.492	0.276	0.0202009638711478
Tnfsf11	6.64767835839041e-07	0.419455144402693	0.288	0.116	0.0183156834130373
4930523C07Rik	6.33956737693539e-07	0.367928900948681	0.696	0.483	0.0174667760369324
E330009J07Rik	5.74709702887847e-07	0.348534402463832	0.475	0.262	0.015834401733966
Kit	5.22469582963971e-07	0.376434144018964	0.208	0.061	0.0143950819498233
Pecam1	4.84275532845898e-07	0.284618055772231	0.2	0.058	0.0133427594809702
Gpr132	4.33075482006451e-07	0.306785840152012	0.717	0.497	0.0119320956802417
Lef1	3.82219119677678e-07	0.255412193710401	0.271	0.099	0.0105309011853594
Clic4	3.32065344008562e-07	0.330502184466157	0.525	0.302	0.00914906435812391
S100a6	2.82050364516559e-07	0.500788830167014	0.958	0.942	0.00777105164316023
F2r	2.5148299079283e-07	0.389044997224179	0.617	0.392	0.00692885936232405
Fam102a	2.20292907436705e-07	0.494732505312126	0.679	0.483	0.00606951018569609
Dnajc15	2.16320262236517e-07	0.361268162154755	0.867	0.709	0.00596005586514052
Cables1	2.15946557595457e-07	0.346982859340893	0.329	0.14	0.00594975955487003
Mapkapk2	1.84490145539036e-07	0.396401118062189	0.542	0.323	0.00508307248989152
Lilr4b	1.80935374938092e-07	0.275695934817682	0.462	0.247	0.00498513145029431
Il12rb2	1.53271147180515e-07	0.271154710454863	0.537	0.311	0.00422292664711756
Cox6a1	1.3652260225102e-07	0.338421768420226	0.95	0.907	0.00376147073722011
Larp1	1.22367719884076e-07	0.288700439387566	0.633	0.398	0.00337147541824607
Ern1	1.20502699963556e-07	0.357340637831738	0.388	0.177	0.0033200903893959
Rgcc	1.15748904214076e-07	0.68508144470875	0.512	0.288	0.00318911380890621
Ccdc184	9.51148631099439e-08	0.296800870709283	0.146	0.023	0.00262060470840517
Eno1	9.36326647897118e-08	0.448920866138446	0.95	0.91	0.00257976718028614
Mknk2	7.43657352373897e-08	0.309831093452971	0.713	0.477	0.00204892473726056
1190002N15Rik	7.26290246098519e-08	0.318201472073434	0.267	0.093	0.00200107488605064
Zfp703	5.8944833435083e-08	0.257746187901727	0.271	0.09	0.00162404805080341
Lilrb4a	5.70426602652199e-08	0.337449784893913	0.512	0.279	0.00157163937562734
Kcnn4	5.36156917475808e-08	0.423057023753934	0.6	0.369	0.00147721953902934
Hilpda	4.29157093434373e-08	0.280813490328722	0.867	0.666	0.00118241362383039
Adgrg5	4.01150540017378e-08	0.276535834612026	0.429	0.209	0.00110524996785588
Ankrd37	3.77484661958962e-08	0.453359094719736	0.483	0.256	0.00104004574062933
Ybx3	3.74121810178691e-08	0.356795120169332	0.738	0.503	0.00103078041140433
Cdh1	3.46432527478415e-08	0.294178076377993	0.217	0.055	0.000954490899708528
Slc7a5	3.36518524370368e-08	0.487601191606715	0.388	0.195	0.000927175838345238
Kbtbd11	2.80914916018126e-08	0.250218134196878	0.329	0.128	0.000773976776613139
Fgl2	2.63635362838884e-08	0.308368215372385	0.738	0.497	0.000726368151693693
Rps26-ps1	1.73218100456398e-08	0.317971894297819	0.992	0.974	0.000477250510377469
Cd47	1.57377829665973e-08	0.349613078370705	0.971	0.924	0.000433607396295688
Rpl26	1.50035076644209e-08	0.264704365177376	1	0.988	0.000413376643170124
Prnp	1.17527351707481e-08	0.295911283835262	0.188	0.041	0.000323811359424453
Spp1	5.24143981675161e-09	0.956452154365774	0.375	0.151	0.00014441214983114
Hnrnpa0	3.13058768631533e-09	0.322103560749898	0.675	0.416	8.625395193336e-05
Tmem64	3.09729359275076e-09	0.343815682319044	0.292	0.096	8.53366330674689e-05
Erdr1	2.85545689068479e-09	0.472571623958945	0.608	0.352	7.86735482521474e-05
Hemk1	2.63644859190299e-09	0.253346221342588	0.204	0.041	7.26394316041111e-05
Pgk1	2.40625498958287e-09	0.420057409129604	0.662	0.404	6.62971374729872e-05
Gstm5	1.76744528610345e-09	0.37129154912796	0.175	0.026	4.86966525227223e-05
Nfkb1	1.6392225569086e-09	0.322957827433666	0.729	0.468	4.51638598879457e-05
Med21	8.86149147193342e-10	0.486279289449602	0.967	0.904	2.4415181303471e-05
Ndrg1	8.03700940921494e-10	0.341818038265378	0.371	0.14	2.2143568324269e-05
Vim	5.74282510633471e-10	0.471271885617001	0.975	0.922	1.58226317329734e-05
Reep5	4.56299366280528e-10	0.400451721544665	0.979	0.93	1.25719601397611e-05
Gm10263	4.23763490923141e-10	0.446193566179974	0.863	0.672	1.16755317019144e-05
Rnf130	3.39714246575878e-10	0.338356647378524	0.325	0.105	9.3598069216586e-06
Cdkn1a	2.91228238953805e-10	0.679675457539182	0.467	0.221	8.02392043965522e-06
Ahnak	2.57021980613356e-10	0.509797107759354	0.921	0.767	7.08146960985919e-06
Ly6a	2.31731381385403e-10	0.422609153224559	0.933	0.759	6.38466301993063e-06
Gm17767	9.97185704848906e-11	0.261606852658833	0.175	0.02	2.7474460539997e-06
Rpl27-ps3	9.36130057017389e-11	0.387921960523588	0.979	0.916	2.57922553309431e-06
Itgal	7.85848442729743e-11	0.445391650027279	0.938	0.797	2.16516962940899e-06
Ly6g5b	7.77660213896275e-11	0.342596109039549	0.288	0.076	2.14260942132702e-06
Rps7	7.60675888082609e-11	0.315555687716238	1	0.988	2.0958142068452e-06
Pacs2	5.96489210881526e-11	0.2861195826813	0.258	0.058	1.64344707382078e-06
Wdr89	5.38025911910875e-11	0.44662559901579	0.892	0.73	1.48236899249684e-06
Lmna	4.88008959747258e-11	0.544299401993608	0.379	0.134	1.34456228589565e-06
1700097N02Rik	4.70185231779168e-11	0.445328070371668	0.458	0.192	1.29545435059796e-06
Tagln2	4.30648135666875e-11	0.484885253978701	0.925	0.802	1.18652174338937e-06
Styk1	3.75048000323628e-11	0.347768345362556	0.354	0.116	1.03333225049166e-06
Ccr2	1.81163145950044e-11	0.517434919208798	0.438	0.172	4.99140699721561e-07
Myo10	1.39704810982519e-11	0.443129744972244	0.371	0.122	3.84914695219035e-07
Gzmg	1.28066367707632e-11	1.07405821930053	0.129	0.003	3.52848456308068e-07
Chpt1	1.22305125292897e-11	0.46255828391319	0.892	0.672	3.36975081206989e-07
Emilin2	7.84350302769444e-12	0.312737914282059	0.233	0.041	2.16104195419037e-07
Ctla2b	7.79481879733531e-12	0.465922306513644	0.738	0.453	2.14762847504182e-07
Dkkl1	5.69080605694963e-12	0.401394354967373	0.362	0.113	1.56793088481076e-07
Gm7676	4.36196129593696e-12	0.375867416334246	0.204	0.026	1.20180757625655e-07
Rps27rt	4.06498137461153e-12	0.427302033488027	0.954	0.933	1.11998366833297e-07
Gm9493	3.57467827277541e-12	0.378555509260737	0.992	0.98	9.84895357715081e-08
Itgb3	2.42138316740625e-12	0.52127599613544	0.421	0.154	6.6713949028377e-08
S100a4	1.69248553706571e-12	0.65817802331479	0.925	0.817	4.66313615172346e-08
Tex2	1.62457298536757e-12	0.374665304598864	0.417	0.145	4.47602348928472e-08
Itgb7	9.55473842937157e-13	0.57670986774047	0.496	0.206	2.63252153206045e-08
Gm44040	9.25262663427934e-13	0.384936742843516	0.171	0.012	2.54928369027664e-08
Socs2	7.01779676898882e-13	0.437630001212209	0.304	0.073	1.9335433657918e-08
Satb1	5.52332980100154e-13	0.58598913585372	0.7	0.39	1.52178782677194e-08
Tab2	3.20803916003923e-13	0.546007735840762	0.7	0.416	8.83878949374007e-09
Gzme	3.20672767951199e-13	1.54124397679528	0.196	0.017	8.83517610259145e-09
Ugcg	1.41029838495808e-13	0.502134298555833	0.825	0.532	3.88565411023652e-09
Sod1	1.04630366143612e-13	0.49835969974115	0.658	0.34	2.8827758479888e-09
Fndc3a	8.56023383433437e-14	0.455219905275726	0.537	0.227	2.35851562603581e-09
Gramd3	8.48494533681187e-14	0.593138585018827	0.746	0.436	2.33777213919841e-09
Txn1	3.89921418197389e-14	0.542255128973406	0.979	0.93	1.07431149141745e-09
Rps15	3.11385874983491e-14	0.414133479578894	0.983	0.971	8.57930362754515e-10
Rpl12	1.61776349641284e-14	0.39413659157123	1	0.988	4.45726198531667e-10
Ifitm1	1.58906236302492e-14	2.37959497593044	0.375	0.108	4.37818462260625e-10
Rnf19b	1.10946315723974e-14	0.50868038101329	0.408	0.122	3.05679289082692e-10
Gzmd	9.96790672095583e-15	1.95804775786995	0.217	0.02	2.74635765975775e-10
Klrb1c	8.01266847801478e-15	0.328081704182516	0.217	0.02	2.20765041906263e-10
Krtcap2	7.95583056891984e-15	0.491328061232065	0.925	0.892	2.19199043834879e-10
Rpl23a	4.76042113140513e-15	0.48596993638256	0.954	0.901	1.31159123012474e-10
Rpl35	4.49704676487096e-15	0.429233483837742	1	0.983	1.23902632465725e-10
Fcer1g	4.32912765800589e-15	1.50810754305015	0.367	0.113	1.19276125233378e-10
Upp1	7.28040450620305e-16	0.575614513003625	0.317	0.064	2.00589704954906e-11
Bcl2	5.22012668662722e-16	0.619004639248132	0.825	0.547	1.43824930469953e-11
Rpl36a	2.34473296985642e-16	0.419421756901864	1	0.985	6.46020827854842e-12
Emb	2.32070327077323e-16	0.877300877736647	0.675	0.366	6.3940016516344e-12
Ifitm3	1.62713276028549e-16	1.5469955209499	0.367	0.131	4.48307618113859e-12
Gm28727	1.24774617383792e-17	0.527005418416556	0.979	0.951	3.43779025815822e-13
Rps12-ps3	1.70074548773482e-18	0.518936509627979	0.979	0.945	4.68589396780699e-14
Ctla2a	1.23496182955058e-18	0.923265987850974	0.954	0.831	3.40256683277776e-14
Rhoq	2.39033113989327e-19	0.551575831395028	0.5	0.148	6.58584035663395e-15
Gzmf	5.13960804033051e-20	3.47460244089879	0.296	0.032	1.41606480727186e-15
Ly6e	1.63274296722839e-21	0.647630902265088	0.975	0.852	4.49853342330766e-17
Plac8	1.85204957047603e-26	1.08066626091811	0.908	0.573	5.10276697657556e-22
Anxa1	2.03095365792324e-27	0.715371129280589	0.488	0.087	5.59568351831011e-23
Irs2	8.43387967942401e-29	0.750620866917008	0.433	0.052	2.3237025292749e-24
Gzmc	1.24547162361733e-29	3.12267264700434	0.471	0.078	3.43152341739046e-25
AA467197	5.98875245255101e-33	1.25965169050614	0.738	0.291	1.65002107572685e-28
Lgals3	4.78158460700824e-35	1.40474537906066	0.925	0.663	1.31742219092291e-30
Gm9844	7.3767306301325e-36	0.874419405199435	0.979	0.953	2.03243682321411e-31
Ifitm2	2.29820419537937e-38	2.78132317804069	0.617	0.18	6.33201219910923e-34
Ly6c2	1.22698015720049e-47	2.01582185844513	0.871	0.483	3.38057572911878e-43
