# Supplementary material for: Orthogonal cytokine engineering enables novel synthetic effector states escaping canonical exhaustion in tumor-rejecting CD8+ T cells
Source: Nat Immunol. 2023 Apr 20;24(5):869–83. doi: 10.1038/s41590-023-01477-2 (PMC10154250; doi:10.1038/s41590-023-01477-2)
Supplement: Supplementary file 4 — DEGs were calculated using the function find.discriminant.genes (ProjecTILs) using a two-sided non-parametric Wilcoxon rank sum test with Bonferroni correction. [file 41590_2023_1477_MOESM4_ESM.csv]

	p_val	avg_log2FC	pct.1	pct.2	p_val_adj	cluster
Gzmc	0	1.28819803534121	0.669	0.207	0	C5
Gzma	1.04235089520186e-258	1.22862306066685	0.468	0.06	2.93890834902163e-254	C5
Spp1	0	1.18381304493765	0.75	0.199	0	C5
Ifitm2	0	1.18328704180733	0.847	0.322	0	C5
Fcer1g	0	1.10848171816912	0.581	0.129	0	C5
mt-Co2	0	1.06100496853118	0.99	0.325	0	C5
Nme2	0	1.02351579945887	0.943	0.481	0	C5
Gzmd	9.35449733721814e-198	1.0223330559111	0.429	0.08	2.63750052422865e-193	C5
Aldoa	0	1.00641529278529	0.975	0.354	0	C5
Tomm6	0	0.96687438103813	0.781	0.279	0	C5
mt-Co3	0	0.919529149019774	0.972	0.322	0	C5
Gzmf	1.08113496851305e-148	0.917741420199496	0.467	0.165	3.04826004372256e-144	C5
mt-Atp6	5.90855303325289e-269	0.901813739427187	0.986	0.359	1.66591652772565e-264	C5
Gzme	2.11221276729371e-176	0.852026279802649	0.419	0.087	5.95538389738463e-172	C5
Ifitm3	1.63960615866022e-234	0.85115527385163	0.561	0.209	4.62286956434249e-230	C5
Lgals3	0	0.845854034236246	0.972	0.735	0	C5
Seq1	2.27202461899776e-271	0.82081161040105	0.417	0	6.4059734132642e-267	C5
mt-Nd4l	0	0.761486863931234	0.859	0.412	0	C5
Vps28	0	0.754574639600592	0.579	0.06	0	C5
Rnasek	2.07609525375828e-278	0.67046468212426	0.606	0.206	5.85355056797148e-274	C5
Gzmg	2.73320930211324e-108	0.629195440601878	0.241	0.027	7.70628362730829e-104	C5
Nme1	4.14545101517534e-294	0.611818389811983	0.724	0.485	1.16880991372869e-289	C5
Xcl1	9.90504576755096e-105	0.593133729296639	0.384	0.155	2.79272765416099e-100	C5
Igflr1	3.10448660514001e-178	0.565271566958689	0.458	0.15	8.75309998319226e-174	C5
Sec61g	2.64443800320775e-184	0.560969383903998	0.798	0.355	7.45599295004425e-180	C5
Atp5l	3.22526678039143e-269	0.549494177123704	0.899	0.594	9.09363968731364e-265	C5
Etfb	4.62848773671313e-187	0.547136522287914	0.553	0.204	1.30500211736627e-182	C5
Ctla2b	3.43317737759482e-178	0.545990571646515	0.538	0.262	9.67984361612861e-174	C5
Flt3l	4.11330993062531e-163	0.531777440241716	0.461	0.179	1.15974773493981e-158	C5
Cdkn2a	6.96816740821862e-141	0.517480979257678	0.375	0.105	1.96467480074724e-136	C5
Tmem179b	3.5533886568304e-188	0.515839340574558	0.375	0.038	1.00187793179333e-183	C5
Ctla2a	0	0.50595279213542	0.969	0.909	0	C5
Ifitm1	2.12015566894719e-57	0.494797724649712	0.433	0.267	5.97777890859661e-53	C5
Anxa1	2.17917596088986e-134	0.484683655225252	0.418	0.154	6.14418662172897e-130	C5
4930523C07Rik	1.50774297903582e-116	0.473966834856172	0.431	0.218	4.25108132939151e-112	C5
Mt1	2.13513623872356e-89	0.457888543128944	0.551	0.387	6.02001662508108e-85	C5
Ube2v1	3.19498033765634e-130	0.436776979307525	0.495	0.237	9.00824706202204e-126	C5
Dpm1	1.94629798365784e-119	0.42372961927531	0.327	0.092	5.48758716492329e-115	C5
Serpine2	6.49069312098602e-66	0.4212283578908	0.373	0.204	1.83005092546201e-61	C5
Trdc	5.23163453843493e-117	0.415410185395356	0.217	0.002	1.47505935811173e-112	C5
Fdx2	9.20225032414589e-115	0.411081545621135	0.36	0.13	2.59457447889293e-110	C5
Rack1	1.52069510794524e-100	0.402640597399763	0.981	0.64	4.28759985685161e-96	C5
Snu13	1.08906336550575e-112	0.394372536215641	0.539	0.365	3.07061415904347e-108	C5
Ly6c2	1.18172295428827e-133	0.39290665211691	0.851	0.667	3.33186786961578e-129	C5
Lmna	5.85482801763374e-83	0.386933077066984	0.287	0.099	1.65076875957183e-78	C5
Pgam1	1.91826854090347e-131	0.364020903154351	0.721	0.612	5.40855815107733e-127	C5
Grcc10	4.07123219552399e-236	0.363264721804475	0.861	0.791	1.14788391752799e-231	C5
Reep5	0	0.361444566295365	0.939	0.939	0	C5
Tmem223	1.13359040644518e-113	0.356265367862482	0.248	0.024	3.19615815097218e-109	C5
Trac	6.37421473014705e-116	0.354338646624791	0.741	0.542	1.79720984316496e-111	C5
Gm42418	3.54089256284838e-179	0.352009648560685	0.999	0.878	9.98354658095101e-175	C5
Elob	8.39390112161791e-129	0.346537588367819	0.859	0.619	2.36666042124017e-124	C5
Gstp3	2.49944474832268e-83	0.339284349688471	0.545	0.383	7.04718446789579e-79	C5
Ccr2	5.35625992558765e-62	0.329340494927395	0.356	0.192	1.51019748601944e-57	C5
Fdps	2.14638396515069e-64	0.320985927131434	0.284	0.121	6.05172958974238e-60	C5
Myo10	8.46571917099061e-53	0.314400555425215	0.342	0.203	2.3869095202608e-48	C5
Lilrb4a	7.17632516252247e-64	0.312344834544982	0.275	0.11	2.02336487957321e-59	C5
Upp1	3.4772664502849e-55	0.308339817871412	0.297	0.144	9.80415275657829e-51	C5
Gas5	3.67366837503015e-93	0.306173536800308	0.819	0.652	1.03579079833975e-88	C5
Serpinb6a	1.14660240633231e-84	0.301377031503417	0.651	0.581	3.23284548465396e-80	C5
Ndufab1	1.60357891547852e-62	0.299832044079929	0.491	0.388	4.52129075219169e-58	C5
Selenow	1.68056131697955e-88	0.298502843383296	0.831	0.615	4.73834263322383e-84	C5
Trbc2	1.98299006442088e-81	0.296341794936605	0.696	0.529	5.59104048663468e-77	C5
Gm11808	9.68433572235218e-65	0.287051301148434	0.532	0.301	2.7304984569172e-60	C5
Rgcc	1.04882596569154e-31	0.270448014573469	0.325	0.23	2.95716481026729e-27	C5
Lars2	1.4758004955407e-78	0.268692767346842	0.904	0.868	4.161019497177e-74	C5
Cdkn1a	6.93868416336635e-28	0.265793570520896	0.301	0.214	1.95636199986114e-23	C5
Gzmb	2.59571787147339e-69	0.263003812967657	0.834	0.774	7.31862653861923e-65	C5
Emb	4.08403243098164e-36	0.256339961125405	0.443	0.352	1.15149294391527e-31	C5
Trbc1	1.69929174712078e-37	0.24890216856721	0.399	0.28	4.79115308100703e-33	C5
Rtraf	6.3910763517808e-63	0.247102433580194	0.701	0.558	1.8019639773846e-58	C5
Klrb1c	1.11522121518509e-64	0.245990111484459	0.155	0.018	3.14436621621435e-60	C5
Rbm42	1.22904241004028e-37	0.245944517262282	0.322	0.211	3.46528507510858e-33	C5
Aarsd1	3.13164723864838e-54	0.245228087879483	0.207	0.068	8.8296793893691e-50	C5
Gng10	7.96501084081729e-40	0.243154103204577	0.405	0.284	2.24573480656843e-35	C5
Gramd3	3.76240760610661e-37	0.242396268445229	0.542	0.504	1.06081082454176e-32	C5
AA467197	2.57081667020463e-42	0.240459017010815	0.535	0.466	7.24841760164196e-38	C5
Selenos	7.39105456891242e-36	0.239230942082317	0.39	0.302	2.08390783570486e-31	C5
Isy1	8.32900764474078e-33	0.236327254027957	0.476	0.455	2.34836370543466e-28	C5
Bax	1.08197846643259e-82	0.234690575348929	0.689	0.704	3.05063828610669e-78	C5
S100a4	9.39390829547669e-119	0.229715236028128	0.906	0.867	2.64861244390965e-114	C5
0610010K14Rik	2.58460232008367e-28	0.227360651491451	0.278	0.194	7.2872862414759e-24	C5
Rgs1	6.60470667687955e-48	0.226075036023896	0.737	0.737	1.86219704754619e-43	C5
Sem1	1.80675557755014e-41	0.225356118882233	0.806	0.613	5.09414735090262e-37	C5
Sys1	1.24915458486456e-28	0.223610084893581	0.321	0.236	3.52199135202564e-24	C5
Ssr4	8.81062841024607e-140	0.2180593410707	0.818	0.847	2.48415668026888e-135	C5
Timm8a1	1.87020520449887e-53	0.217339096070509	0.163	0.037	5.27304357408455e-49	C5
1110038B12Rik	5.05313731600819e-27	0.214945251425867	0.303	0.222	1.42473206624851e-22	C5
Cd72	9.75946917419566e-37	0.213561250114719	0.184	0.079	2.75168233366447e-32	C5
S100a1	1.08820464113247e-32	0.212332476945264	0.191	0.094	3.06819298567299e-28	C5
Itgb3	4.36170321098148e-18	0.210348204297549	0.227	0.168	1.22978222033623e-13	C5
Mrpl23	7.95995848974829e-27	0.209413018682641	0.402	0.351	2.24431029618453e-22	C5
Plaat3	2.17178194436375e-43	0.209320352674796	0.62	0.531	6.1233391921336e-39	C5
Tnfsf8	2.9612565832897e-45	0.207309099687809	0.137	0.028	8.34926293658531e-41	C5
Mrpl53	2.33632104421463e-47	0.204371064298265	0.167	0.047	6.58725718416314e-43	C5
Atp5mpl	6.83034697074596e-42	0.201533515949509	0.642	0.542	1.92581632840182e-37	C5
Llph	2.0660402572931e-25	0.200372703523546	0.443	0.415	5.82520050543789e-21	C5
Mt2	1.38403132012774e-20	0.200073135174726	0.222	0.147	3.90227630710017e-16	C5
S100a6	1.15100658224039e-168	0.198816561527916	0.983	0.962	3.24526305862679e-164	C5
Pnp	1.30611296466947e-25	0.196333155800035	0.216	0.133	3.68258550388557e-21	C5
Emilin2	4.12512190239593e-47	0.196145564161324	0.142	0.03	1.16307812038053e-42	C5
Micos13	2.93939345486087e-36	0.194128406253951	0.567	0.498	8.28761984598023e-32	C5
P2ry14	2.85738123266552e-36	0.193397414859002	0.169	0.066	8.05638638550045e-32	C5
Hilpda	7.17293726608265e-47	0.19332847255434	0.801	0.752	2.022409662172e-42	C5
Timm10b	1.10879552260684e-24	0.191006230887231	0.463	0.471	3.12624897599e-20	C5
Itga1	2.55511169838294e-16	0.190828274131511	0.247	0.191	7.20413743359071e-12	C5
Dennd4a	3.35348767245204e-26	0.189895899764143	0.581	0.629	9.45515849247854e-22	C5
Serf2	7.90016368088724e-212	0.189509446680374	0.973	0.986	2.22745114982616e-207	C5
Tagln2	1.96768177511495e-85	0.187288964548261	0.851	0.861	5.5478787649366e-81	C5
Tle5	2.38889446034447e-17	0.187084788044217	0.347	0.303	6.73548793094123e-13	C5
Vim	2.36435511134682e-168	0.185826154646782	0.983	0.979	6.66629923644236e-164	C5
Zfp524	6.91964320410802e-33	0.185683098895984	0.154	0.06	1.95099340139826e-28	C5
2410006H16Rik	1.25640738127173e-32	0.185380962319668	0.688	0.603	3.54244061149564e-28	C5
Fbl	2.78583225539704e-18	0.185289146041775	0.442	0.461	7.85465404409195e-14	C5
Atp5g2	6.339977916293e-199	0.182795508565079	0.946	0.966	1.78755677349881e-194	C5
Ccng1	6.32844199888746e-18	0.182062932064019	0.488	0.534	1.78430422158632e-13	C5
Phgdh	1.78339471419024e-14	0.181208464829723	0.352	0.328	5.0282813966594e-10	C5
Ndufb4	1.20761668956592e-20	0.176735549365335	0.398	0.335	3.4048752562311e-16	C5
Mrpl58	6.82890928823336e-19	0.176170238054266	0.366	0.327	1.92541097381739e-14	C5
Aprt	8.15849767339569e-63	0.175625595845412	0.734	0.774	2.30028841901391e-58	C5
Naxe	9.83543354683342e-20	0.17374188120241	0.375	0.33	2.77310048852968e-15	C5
U2af1l4	1.68302053870393e-39	0.171299235842043	0.127	0.029	4.74527640887572e-35	C5
Eef1akmt4	1.00409612967605e-55	0.171205154936542	0.108	0	2.83104903762162e-51	C5
Selenok	3.31332622912747e-30	0.17033814207657	0.68	0.584	9.34192330302489e-26	C5
Pdia6	7.67164541727518e-20	0.169354167688291	0.489	0.519	2.16302042540074e-15	C5
Plin2	7.22134543277181e-13	0.16862209158664	0.216	0.17	2.03605834477001e-08	C5
Myh9	1.04457639204937e-52	0.168382024130347	0.844	0.91	2.94518313738321e-48	C5
Pgls	1.44960970970608e-69	0.167278680137335	0.771	0.808	4.08717457651629e-65	C5
Rex1bd	7.49940208310611e-19	0.166512268053338	0.404	0.366	2.11445641733177e-14	C5
Ccl1	1.88734305419378e-08	0.1656566251723	0.144	0.102	0.000532136374129936	C5
Rnf125	5.03192078282891e-13	0.165199730198228	0.421	0.429	1.41875006471861e-08	C5
Rbis	6.88922495041235e-16	0.16114322734516	0.362	0.331	1.94241697476876e-11	C5
Gon4l	2.8713364199563e-08	0.160835003208547	0.18	0.15	0.000809573303606678	C5
Mettl26	1.29626825862711e-14	0.160399954458858	0.249	0.197	3.65482835519913e-10	C5
Ly6g5b	3.21647287940594e-16	0.158482878060311	0.228	0.161	9.06884528348504e-12	C5
Wdr74	1.54826544683906e-21	0.158418355049626	0.161	0.087	4.36533442736273e-17	C5
Plxdc2	5.6822449696509e-23	0.157327412572519	0.141	0.067	1.60210896919307e-18	C5
Fndc3a	1.25140890313711e-07	0.157100078071378	0.313	0.311	0.00352834740239508	C5
Myo1e	8.57392788356239e-12	0.155548339877456	0.16	0.114	2.41741896677042e-07	C5
Prnp	1.5728832685733e-26	0.153831104449502	0.119	0.043	4.43474437574241e-22	C5
Chd9	8.88666435524048e-12	0.153140323392984	0.171	0.124	2.50559501496005e-07	C5
Jaml	2.36170739596371e-18	0.152302016163586	0.507	0.441	6.65883400291969e-14	C5
Jpt1	3.16923870778946e-22	0.151028287246205	0.656	0.57	8.93566853661239e-18	C5
Klra5	1.30264518824477e-21	0.15077964755967	0.105	0.038	3.67280810825613e-17	C5
Atp6v0c	3.44684652751575e-38	0.149381696967642	0.69	0.706	9.71838378433067e-34	C5
Ccdc184	5.8698898869032e-16	0.145675714108531	0.103	0.049	1.65501545361236e-11	C5
1500011B03Rik	3.9700932558875e-15	0.145534458981779	0.157	0.1	1.11936779349748e-10	C5
Irs2	1.80213305424078e-18	0.144144302354184	0.131	0.067	5.08111414643187e-14	C5
Selenoh	1.65791213189265e-11	0.144001059913644	0.356	0.329	4.67448325587133e-07	C5
Styk1	1.52158157677729e-11	0.142867712441173	0.171	0.123	4.29009925572358e-07	C5
Dkkl1	8.87191553285268e-09	0.142461748961716	0.241	0.212	0.000250143658448781	C5
Snhg1	1.27536479405846e-09	0.139789009604398	0.368	0.356	3.59589103684784e-05	C5
Ubl4a	5.3949671411145e-08	0.139518304974554	0.322	0.331	0.00152111098543723	C5
Gadd45g	2.41617518076009e-12	0.139469070251042	0.131	0.081	6.81240592215307e-08	C5
Lnpep	9.95862267249742e-07	0.138905707483459	0.403	0.449	0.0280783366251065	C5
Itgb1	3.54255405251106e-12	0.137843568877237	0.538	0.591	9.98823115105492e-08	C5
Smdt1	3.57585613782507e-39	0.136659083432344	0.689	0.727	1.00821263805978e-34	C5
Ldlrad4	6.99006133941704e-15	0.136631677716804	0.122	0.068	1.97084779464864e-10	C5
Micos10	5.78919930475265e-17	0.136473592611782	0.492	0.459	1.63226474397501e-12	C5
Hsp90aa1	8.60279167107296e-34	0.13500441563127	0.708	0.769	2.42555711165902e-29	C5
Atp5md	4.70219492184316e-18	0.13481076003143	0.653	0.576	1.32578385821368e-13	C5
Lgals1	9.58206828333247e-180	0.13407494040964	0.994	0.997	2.70166415248559e-175	C5
Mgat5	2.70569496472546e-09	0.132970562158061	0.167	0.129	7.62870695304344e-05	C5
Ltb4r1	7.12311286631203e-23	0.131463704592687	0.105	0.038	2.00836167265668e-18	C5
Ptpre	3.08364251856424e-06	0.128231070669874	0.189	0.165	0.0869433008109187	C5
H2afj	2.97333482576878e-42	0.128066867638768	0.777	0.851	8.38331754125506e-38	C5
Gbp6	1.85227592963489e-07	0.128031512933281	0.155	0.122	0.00522249198360558	C5
Hsp90b1	3.23297493742504e-50	0.127762415204515	0.788	0.872	9.11537283606991e-46	C5
Gyg	8.81177727936784e-06	0.127542951633992	0.36	0.389	0.248448060391776	C5
Snhg15	5.09156905141159e-21	0.126881303891833	0.104	0.041	1.4355678940455e-16	C5
Cd244a	4.45344033949266e-09	0.125967676193423	0.194	0.155	0.000125564750371995	C5
Napsa	4.33615074261179e-05	0.124655750157535	0.309	0.317	1	C5
Glrx3	1.85227583757746e-17	0.123961017878775	0.527	0.609	5.22249172404964e-13	C5
Gm17018	6.2740229737149e-07	0.123900662256343	0.247	0.228	0.0176896077743892	C5
Gstm5	8.34357437174515e-14	0.123417976496531	0.126	0.073	2.35247079411355e-09	C5
S100a10	1.4613565038782e-108	0.122630279965061	0.971	0.989	4.1202946626846e-104	C5
Srprb	4.76972639217273e-11	0.122311352770362	0.127	0.083	1.3448243562731e-06	C5
Atp5g1	2.56583540514353e-48	0.121037074943529	0.747	0.822	7.23437292480217e-44	C5
Evl	6.64095404929432e-08	0.120724457423806	0.454	0.486	0.00187241699419853	C5
Pa2g4	5.20123816230117e-11	0.119860161820002	0.509	0.601	1.46648909986082e-06	C5
Lrch4	2.32385046695681e-08	0.118371164944302	0.119	0.084	0.000655209639158472	C5
Gm20400	2.29872474132363e-10	0.117977546959254	0.155	0.108	6.48125440816196e-06	C5
Hsp90ab1	7.15855529849886e-153	0.117210189021845	0.989	0.998	2.01835466641175e-148	C5
Cemip2	1.80528039983715e-07	0.117144132295198	0.155	0.121	0.00508998808734084	C5
Tmem234	4.98779528913087e-14	0.116835525835494	0.554	0.63	1.40630888177045e-09	C5
Krtcap2	2.81652553211336e-60	0.115378930848712	0.817	0.884	7.94119373779363e-56	C5
Abcb9	3.15699231597888e-10	0.114866145949864	0.521	0.547	8.90113983490246e-06	C5
4930486L24Rik	8.59401075448294e-15	0.114014142303606	0.106	0.054	2.42308133222647e-10	C5
Sytl2	0.0487806224046854	0.111598449096573	0.202	0.213	1	C5
Vkorc1	6.98458359605265e-08	0.111329733949599	0.156	0.121	0.00196930334490705	C5
Swap70	1.64505438333706e-09	0.11047541413594	0.125	0.085	4.63823083381884e-05	C5
Zfas1	2.78481274054422e-05	0.110429047944907	0.274	0.266	0.785177952196443	C5
Sh3bgrl3	4.26906446791166e-183	0.110236923126567	0.994	0.998	1.20366272672769e-178	C5
Txk	0.0133024188791118	0.109186179720751	0.285	0.312	1	C5
Capg	2.32314562512414e-25	0.108773786227414	0.867	0.848	6.55010909003752e-21	C5
Emp3	9.94573497631908e-22	0.108755344504418	0.671	0.735	2.80419997657316e-17	C5
Dnaja1	6.85478519640224e-28	0.108432889729207	0.708	0.829	1.93270668612561e-23	C5
Ece1	0.000819230930882453	0.10839149228041	0.166	0.153	1	C5
Cdh1	3.27584932341287e-13	0.106555495807995	0.1	0.052	9.23625716736258e-09	C5
Cd37	1.34027362560286e-17	0.106297294579691	0.702	0.709	3.77890148738727e-13	C5
Rhoq	9.76100352922527e-07	0.10623130287577	0.13	0.099	0.0275211494506506	C5
E330009J07Rik	0.00118276820799145	0.106190624826476	0.231	0.23	1	C5
Ssbp2	2.06817922500059e-06	0.105697607831718	0.127	0.098	0.0583123132488916	C5
Cox5a	1.71825596469582e-84	0.105312838661569	0.913	0.955	4.84462269245986e-80	C5
Ctse	7.48147065384744e-05	0.104890712356062	0.115	0.092	1	C5
Pdcd1lg2	0.000769971763247569	0.104663535873714	0.395	0.454	1	C5
Ppp1r3b	0.00280392518161151	0.103327940607479	0.225	0.221	1	C5
Mrpl30	2.0842975732651e-16	0.103212080568482	0.579	0.662	5.87667700782095e-12	C5
Paxx	9.92031029614807e-07	0.102941608152514	0.148	0.117	0.0279703148799895	C5
Gng12	2.12687662708501e-11	0.102318062982262	0.101	0.058	5.99672865006617e-07	C5
Abcb1b	0.457688787794271	0.102190616355999	0.277	0.326	1	C5
Nfkb1	0.127220263927903	0.101571142348092	0.244	0.271	1	C5
Sema6d	0.0333520774580708	0.100982171708371	0.168	0.165	1	C5
Nudt21	1.89834282942548e-08	0.100174070378322	0.484	0.544	0.000535237760756514	C5
Dmac1	0.000489161922870066	0.0994250618769289	0.193	0.182	1	C5
Actb	1.76711840456814e-202	0.0990199983029489	1	1	4.98239034167988e-198	C5
Babam2	0.00151646365939546	0.0987583748875718	0.234	0.234	1	C5
mt-Co1	2.5266405598004e-19	0.0981288316756461	0.997	0.923	7.12386305835723e-15	C5
Tmsb10	4.53053396965324e-108	0.0979007581944082	0.999	1	1.27738405274373e-103	C5
Rusc1	6.4965440826056e-06	0.0965352763497006	0.129	0.1	0.183170060409065	C5
Flna	0.0982254164071228	0.0945287670011482	0.401	0.504	1	C5
Pgk1	1.200947175386e-24	0.094415531419723	0.847	0.87	3.38607056100084e-20	C5
Mcrip1	0.0030781416955398	0.0938668736147008	0.289	0.302	1	C5
Ahnak	2.23301294563676e-13	0.0932029952463884	0.731	0.844	6.29598000022284e-09	C5
Hdgfl2	0.00674823721090156	0.0926662804912423	0.211	0.21	1	C5
Tmbim4	2.79245565452749e-05	0.0922162357681776	0.441	0.517	0.787332871794026	C5
Eif3i	2.84207907152271e-40	0.092008330713492	0.786	0.857	8.01324194215829e-36	C5
Cd160	0.0485318321981692	0.0917328486600645	0.329	0.363	1	C5
Hspbp1	0.021926326063971	0.0905780461002015	0.322	0.363	1	C5
Tra2a	0.536295132747669	0.0905585896111539	0.285	0.343	1	C5
Bex3	0.00512138919219102	0.0900994716223726	0.268	0.275	1	C5
Fhl2	0.201602150097446	0.0892943334307622	0.191	0.204	1	C5
Myl6	7.74852760152429e-118	0.0889467108540134	0.989	0.997	2.18469735724977e-113	C5
AI662270	0.0037335093724156	0.0882606517031218	0.307	0.32	1	C5
Filip1	0.0181009796506998	0.0875672938994944	0.129	0.121	1	C5
Agpat5	0.0336020100157452	0.0873461638751058	0.138	0.135	1	C5
Npm3	3.5370764947928e-09	0.0871912271306953	0.549	0.642	9.97278717706829e-05	C5
Eef1d	2.29418829738257e-56	0.0867075472559338	0.879	0.949	6.46846390447016e-52	C5
Kcnn4	0.105861874739835	0.0858727581551486	0.311	0.353	1	C5
Cd320	7.44040579319136e-05	0.0855736632364733	0.117	0.094	1	C5
Zfp52	0.0420292681329509	0.0855485805268596	0.105	0.098	1	C5
Ruvbl1	0.058703518899026	0.0850323392713396	0.176	0.179	1	C5
Plac8	4.57051745991772e-07	0.0844384031294108	0.855	0.793	0.012886573978238	C5
Nhp2	2.46887460107964e-05	0.0841291954559321	0.472	0.547	0.696099193774404	C5
Lat2	1.83406042117936e-05	0.0833472947697672	0.479	0.549	0.517113335751522	C5
Magohb	0.0795338677528937	0.0832480953533067	0.372	0.452	1	C5
Fgl2	8.26588145187336e-06	0.0829026582889381	0.551	0.603	0.233056527535569	C5
Atp5d	8.14684767378645e-68	0.0827071083676729	0.946	0.974	2.29700370162409e-63	C5
Mrpl12	7.57018068997808e-05	0.0822521270890023	0.45	0.527	1	C5
Cops9	7.23212797266432e-06	0.0821948960271309	0.44	0.449	0.20390984818927	C5
Qrfp	0.000974593399676881	0.0818320420860619	0.109	0.091	1	C5
Ddx50	0.422679589169718	0.0802927182896878	0.218	0.266	1	C5
Mesd	0.00322705329385331	0.0799691715263074	0.141	0.127	1	C5
Samd3	0.000214968129491413	0.0799215940106211	0.107	0.085	1	C5
Cad	0.543334089422567	0.0791064436405002	0.139	0.15	1	C5
Exosc5	0.30084802949537	0.077936501055252	0.282	0.33	1	C5
Hyou1	0.661964971255229	0.0767881850113115	0.163	0.177	1	C5
Erp29	1.5426942968645e-10	0.0745914450823149	0.58	0.685	4.34962657000946e-06	C5
Csnk2a1	0.040059441951473	0.0745547965823246	0.242	0.32	1	C5
Znrd2	0.0447580800785694	0.0743555819777357	0.154	0.151	1	C5
Utp11	0.0439300722724524	0.0742062408133319	0.247	0.259	1	C5
Npm1	5.736576014875e-65	0.0740201881778371	0.951	0.989	1.61742760739401e-60	C5
Phb	0.0651494327410967	0.073613905852415	0.38	0.454	1	C5
Ndufaf8	0.223202967513303	0.073232608110815	0.229	0.25	1	C5
Kdm6b	0.00781694152132766	0.0729429613972277	0.157	0.204	1	C5
Zfp593	0.813992861547679	0.0728802132279876	0.247	0.292	1	C5
Hpf1	0.100213816548947	0.0727154567126371	0.233	0.249	1	C5
Ncl	1.5032517555105e-14	0.0726693953624837	0.705	0.844	4.23841832466186e-10	C5
Foxo1	0.483783311249727	0.0726626898257493	0.136	0.144	1	C5
Naca	5.07393624387915e-105	0.0724277747855266	0.988	0.997	1.43059632396173e-100	C5
Ciao2b	0.0143012984693854	0.072376962748016	0.325	0.345	1	C5
Scd2	0.539325805636296	0.0719594463694693	0.112	0.117	1	C5
Ctsw	3.45868104309165e-26	0.0717853949426575	0.903	0.941	9.75175120099691e-22	C5
Satb1	0.87977458618492	0.0717645490216963	0.237	0.276	1	C5
Gatd3a	0.162585769475536	0.071428142053141	0.188	0.197	1	C5
Nudt9	0.95293241425738	0.0711881013818785	0.292	0.352	1	C5
Bnip3	0.120201077053186	0.0710717105237014	0.312	0.332	1	C5
Dnajc15	2.62493049648674e-17	0.070176087857815	0.709	0.801	7.40099153484435e-13	C5
Fkbp2	0.359111029785923	0.070129902735552	0.316	0.373	1	C5
Card19	0.606815545715479	0.0701104257606753	0.316	0.387	1	C5
Epas1	0.973970076891796	0.0699499139468283	0.097	0.105	1	C5
Eif4ebp1	0.603377922318392	0.0699416050269096	0.189	0.223	1	C5
Ly6e	7.04754953154773e-37	0.0695711014388039	0.954	0.986	1.98705659041988e-32	C5
Tbcb	9.37361117461834e-06	0.0691606159773683	0.511	0.62	0.264288967068364	C5
Ube2l3	3.91439604077838e-05	0.0688582793651868	0.504	0.601	1	C5
Cmtr1	0.259420150254289	0.068181813309396	0.129	0.131	1	C5
Mrpl17	0.961661627567545	0.0678784832588118	0.319	0.4	1	C5
Prmt1	0.955309268892315	0.0676408979498121	0.382	0.499	1	C5
Ciao2a	0.00752472069031071	0.0673119765085412	0.355	0.38	1	C5
Nudcd2	0.794885621546152	0.0670408228384154	0.26	0.319	1	C5
Actg1	6.8860997196013e-78	0.0668834034139092	0.998	1	1.94153581594159e-73	C5
Washc3	0.32145764138843	0.0664473361272652	0.213	0.232	1	C5
Trir	0.000228338372894762	0.0659443937525825	0.461	0.483	1	C5
Rrbp1	0.381379696421802	0.0656547703557935	0.33	0.422	1	C5
Ass1	0.15903973415719	0.0654736055637204	0.121	0.118	1	C5
Tmed3	0.298321020079451	0.0646677547713488	0.345	0.415	1	C5
Oga	0.53847850418582	0.0645978344110095	0.16	0.172	1	C5
Gpr18	0.106068399167616	0.0643040256807592	0.187	0.187	1	C5
Timm13	1.55851596693586e-11	0.0642233792310307	0.609	0.724	4.39423576877565e-07	C5
Ccdc107	0.834350952923876	0.0640994486684145	0.297	0.358	1	C5
Tmed10	0.00738474165983395	0.0638617610567569	0.468	0.587	1	C5
Pdlim1	0.439042411605352	0.063750900519447	0.134	0.14	1	C5
Pold4	0.00206325861238345	0.0631682836240945	0.505	0.611	1	C5
Cenpx	0.0391599997951539	0.0625935462387007	0.359	0.394	1	C5
Bcl2l1	0.702085654206084	0.0625629410520837	0.205	0.239	1	C5
Selenof	5.0120581187916e-05	0.0625519220990095	0.541	0.543	1	C5
Atf4	0.0985989047167148	0.0621193065140067	0.442	0.558	1	C5
Ndufb1-ps	0.0425887143675214	0.0620569933163007	0.344	0.372	1	C5
Yif1b	0.883292826889606	0.0619727297668372	0.278	0.34	1	C5
Lcn4	0.0981322402192648	0.0612894122959775	0.108	0.102	1	C5
S100a11	2.58675043171877e-23	0.0605219651121445	0.928	0.956	7.29334284223108e-19	C5
Naxd	0.240228066287952	0.0604391492788185	0.124	0.125	1	C5
Eloc	0.000700513865827219	0.0599775784830394	0.461	0.479	1	C5
Csnk2b	5.61675120926552e-29	0.0599249958590511	0.8	0.896	1.58364300345241e-24	C5
Cuta	1.34048404357511e-08	0.0596326114757175	0.583	0.715	0.000377949476086003	C5
Itpr3	0.428998616830532	0.0588447833411491	0.11	0.127	1	C5
2310009B15Rik	0.787404909921805	0.0582410666905255	0.125	0.135	1	C5
Nop16	0.407878186967158	0.0575921105889758	0.169	0.2	1	C5
Mettl1	0.467933678105615	0.0575796972331961	0.107	0.11	1	C5
Hdlbp	0.149400438228894	0.0574568615153181	0.303	0.397	1	C5
Atp8b4	0.319106377527159	0.0573663295475906	0.345	0.449	1	C5
Pik3r5	0.00821849511256971	0.056947398015953	0.141	0.183	1	C5
Lamb3	0.544931261566588	0.0565105395367982	0.097	0.1	1	C5
Timm23	0.0423343397549501	0.0563953946592318	0.426	0.503	1	C5
Eif3b	0.100373169497402	0.056317963877218	0.316	0.419	1	C5
Fau	5.18725005998546e-131	0.0561769351752806	1	1	1.4625451544129e-126	C5
Slc35b1	0.838189069987639	0.0560974113013488	0.291	0.355	1	C5
Capns1	0.00512338877198592	0.0560102302919857	0.499	0.603	1	C5
Rnh1	0.000323329704933613	0.0557303992766519	0.51	0.619	1	C5
Anxa2	1.14904348074375e-26	0.0551725854322052	0.95	0.971	3.23972809395699e-22	C5
Mrto4	0.161404025895951	0.0551540277470811	0.251	0.319	1	C5
Btf3	2.25764674205283e-80	0.0545853448537836	0.967	0.997	6.36543498921796e-76	C5
Cish	0.0448889850108754	0.0543538506387716	0.467	0.527	1	C5
Atp5g3	6.27744097292947e-27	0.0543085939867605	0.907	0.96	1.76992448231746e-22	C5
Dennd4c	0.0530533911275985	0.0540493519854834	0.129	0.16	1	C5
Wdr83os	8.34010362993411e-05	0.0537425639461833	0.529	0.632	1	C5
Amdhd2	0.234142367623367	0.0536055213206352	0.189	0.229	1	C5
Tnfsf11	0.303712006465113	0.0535871599165757	0.201	0.204	1	C5
Agap2	0.513891954654347	0.0533669580522908	0.106	0.12	1	C5
Ptpmt1	0.903790953840859	0.0532252138937092	0.14	0.153	1	C5
Anp32a	1.44531506569582e-08	0.0527530770530644	0.672	0.782	0.000407506582772936	C5
Ifnar2	0.417139273966143	0.0526908122645027	0.203	0.239	1	C5
Ric8a	0.824459071582386	0.0526282207057113	0.168	0.184	1	C5
Gm4070	0.000901073058347631	0.0523099051735319	0.09	0.123	1	C5
Prelid3b	0.713308518972384	0.0519313518812541	0.257	0.291	1	C5
Ern1	0.218017625004525	0.0513201125836572	0.217	0.258	1	C5
Eif1	1.46826143145685e-24	0.0511788252594716	0.992	1	4.1397631059926e-20	C5
Mrps16	8.80789915222226e-12	0.0510870934886988	0.665	0.776	2.48338716596906e-07	C5
Cst3	1.12346923656736e-07	0.0505327439496246	0.63	0.731	0.00316762151250167	C5
Canx	0.271973808639482	0.050479797475905	0.449	0.584	1	C5
Chd2	0.00305288072622308	0.0502965200881775	0.161	0.211	1	C5
Gpx1	1.42956671838723e-06	0.05021713980749	0.579	0.689	0.0403066336249279	C5
Alad	0.218824364314005	0.0500549816081776	0.271	0.344	1	C5
Med21	0.107346612509918	0.0499938834321569	0.235	0.297	1	C5
CAAA01118383.1	0.849941015590783	0.0491707379293697	0.134	0.143	1	C5
Hnrnpa3	8.14627898949418e-12	0.0491570890593112	0.795	0.932	2.29684336108788e-07	C5
Cox4i1	1.46207841279928e-60	0.0488926423857177	0.979	0.998	4.12233008488758e-56	C5
Gadd45gip1	0.396544411762617	0.0488516493509934	0.344	0.451	1	C5
Hist1h1e	0.0138158635115447	0.0488452460449292	0.189	0.239	1	C5
Klk8	0.0693821546971984	0.0488059287196341	0.458	0.552	1	C5
Exoc4	0.0301071497143464	0.0483604060184658	0.191	0.243	1	C5
Riox2	0.522651287106227	0.0481435295664203	0.163	0.187	1	C5
Eprs	0.118017873165812	0.0479198996822187	0.315	0.413	1	C5
Nudt2	0.301006373579133	0.0478168500401584	0.134	0.159	1	C5
Cuedc2	0.405267645009217	0.0477620648851316	0.304	0.385	1	C5
Erg28	0.91939681530111	0.0476403537229464	0.235	0.267	1	C5
Polr1d	6.23731408107823e-19	0.0472991985420024	0.774	0.871	1.75861070516001e-14	C5
Shmt2	0.0112360894053463	0.0467081451965929	0.165	0.215	1	C5
F2rl2	0.388590493618875	0.046538669218544	0.105	0.105	1	C5
Snrpg	2.77325915695634e-16	0.0465061200630901	0.8	0.878	7.81920419303841e-12	C5
Ap2m1	0.00661433481687756	0.0464840222166863	0.503	0.615	1	C5
Eif2ak3	0.151566361995669	0.0462710099090319	0.094	0.112	1	C5
Atp5o	7.35513642532249e-19	0.0462324679811343	0.725	0.842	2.07378071511968e-14	C5
Mtln	0.960266537719108	0.0460865929428427	0.123	0.133	1	C5
Sult2b1	0.274822217551744	0.0459865006213172	0.18	0.211	1	C5
Srcap	0.808767811213707	0.045876027646729	0.11	0.12	1	C5
Lef1	0.904004308610343	0.0455959519298213	0.103	0.109	1	C5
Pvt1	0.22512374103624	0.0451571583683535	0.088	0.104	1	C5
Gm26917	0.15088282560604	0.0444998811544539	0.387	0.483	1	C5
Oxct1	0.503749753288585	0.0444383711894284	0.345	0.441	1	C5
Zpr1	0.0526470696797959	0.0432573104064905	0.17	0.213	1	C5
Ctsd	1.61246225404607e-17	0.0432268521837034	0.881	0.943	4.5463373252829e-13	C5
Tes	2.23139290066341e-05	0.0429846398977937	0.633	0.755	0.629141228342048	C5
Ccdc85b	0.0048814013707288	0.0426912426307622	0.199	0.263	1	C5
Nudt14	0.128727283543298	0.0426593863704058	0.141	0.171	1	C5
Dctpp1	0.205178151780581	0.0425596469344511	0.261	0.326	1	C5
Pcnp	0.016374982087368	0.0425131915093412	0.284	0.381	1	C5
Galk1	0.115263019022891	0.0424843473048895	0.284	0.361	1	C5
Mrpl21	0.290245938650538	0.0421689028881338	0.345	0.46	1	C5
Pik3ap1	0.0281104960336979	0.0420512009947416	0.233	0.297	1	C5
Fam162a	0.00193878119517253	0.0415499099525213	0.571	0.666	1	C5
Ndufa12	0.794343847092653	0.0415111334152406	0.372	0.459	1	C5
Slc25a3	1.05383316453028e-35	0.0411961915471808	0.917	0.976	2.97128260739313e-31	C5
Fosb	0.010280747973877	0.0408316788502999	0.133	0.167	1	C5
Eif3k	2.1490356455411e-28	0.0407571067355523	0.898	0.96	6.05920600260314e-24	C5
Syncrip	0.0188620700726935	0.0406732329277602	0.301	0.407	1	C5
Yars	0.0311676877044007	0.04066173639944	0.138	0.173	1	C5
Pelo	0.126368163126403	0.0405102257594462	0.105	0.126	1	C5
Alg3	0.301818975915608	0.0404868796345467	0.106	0.123	1	C5
1700097N02Rik	0.215998996899022	0.0403975279035734	0.127	0.148	1	C5
Apobr	0.221949591565366	0.0401705716334251	0.111	0.129	1	C5
Gcn1	0.789067349106667	0.0400899301995856	0.107	0.117	1	C5
Mydgf	0.209434256555247	0.0400842001190461	0.302	0.391	1	C5
Aen	0.0195577260280474	0.0396589460532555	0.178	0.226	1	C5
Uqcc2	0.000499436951332117	0.0393334586767007	0.54	0.652	1	C5
Lpp	3.30391183048578e-08	0.0392817204958918	0.113	0.173	0.000931537940605465	C5
Pdia4	0.0951225254898292	0.0391905308580073	0.308	0.399	1	C5
Eef1akmt1	0.425273555454272	0.038761036632644	0.156	0.18	1	C5
Impdh2	0.963663126447733	0.0384794477178789	0.392	0.489	1	C5
Gm36723	0.13540019326364	0.0383793851580528	0.401	0.415	1	C5
Calhm6	0.744376437054147	0.0381240484352615	0.098	0.108	1	C5
Rgs2	0.105589275661187	0.0377782243427955	0.551	0.656	1	C5
Rab37	0.715248073708243	0.0376718355528571	0.096	0.105	1	C5
Grn	0.0265733422341937	0.0375525716949281	0.178	0.225	1	C5
Tceal9	0.330096369165224	0.03740619542592	0.174	0.204	1	C5
Lsm7	0.758371783639095	0.0370780043074991	0.375	0.478	1	C5
Stmn1	0.195159286266985	0.0369060203358036	0.192	0.222	1	C5
Jakmip1	0.0867706468192495	0.0358348311377895	0.096	0.116	1	C5
Ube2v2	0.000101249159063056	0.0356307237638815	0.145	0.201	1	C5
Cct6a	0.761956010124469	0.0355922180689385	0.297	0.344	1	C5
Tsc22d3	0.507864873676588	0.0355883706367247	0.494	0.602	1	C5
Xdh	0.0072439848672481	0.0355473112162248	0.157	0.201	1	C5
Slc7a1	0.00474537808286225	0.0353996653347476	0.08	0.106	1	C5
Ybx3	0.0300391223601757	0.0351106720484003	0.242	0.312	1	C5
Slamf7	0.922228982107328	0.0351062346525612	0.428	0.522	1	C5
Supt6	1.79389139451895e-05	0.0349568848529236	0.196	0.276	0.505787678684617	C5
Eif3c	0.000139785184526254	0.0348307074629499	0.571	0.714	1	C5
Comtd1	0.0132132097936019	0.0345915484921981	0.15	0.192	1	C5
Hint1	5.40388054873539e-22	0.0343663657490803	0.864	0.941	1.52362412071594e-17	C5
Eif4a1	2.0404412781406e-11	0.0343243460071612	0.753	0.864	5.75302418371741e-07	C5
Gne	0.0566126090963474	0.0341887312824876	0.098	0.121	1	C5
Tmem134	0.41202071190369	0.0341856321937523	0.43	0.5	1	C5
Smim20	0.0492619649217667	0.0341273676140901	0.197	0.247	1	C5
Ddx23	0.0016690540885649	0.0341139963034811	0.156	0.205	1	C5
Gm31597	0.631977856376504	0.03404868886728	0.097	0.107	1	C5
Sec61b	8.97956827091869e-26	0.0336810817580404	0.865	0.953	2.53178927398553e-21	C5
Mvp	0.00936270880789311	0.033520385250892	0.14	0.179	1	C5
Sipa1l1	1.02883308842562e-05	0.0333459290830215	0.167	0.235	0.290079489281604	C5
Pvrig	0.263176240836287	0.0332951607547396	0.124	0.144	1	C5
Mdn1	0.00086763869023274	0.0330084726006941	0.107	0.143	1	C5
Golt1b	1.07512176943715e-05	0.0329678646109497	0.189	0.269	0.303130582892804	C5
Lap3	0.00701987147842802	0.0326547294436099	0.141	0.182	1	C5
Cdc37	5.21024005823537e-08	0.0326296670910212	0.646	0.788	0.00146902718441946	C5
Rsu1	0.0170378646937544	0.0326262697761653	0.257	0.336	1	C5
Srp19	0.0781182909342527	0.0323275485337482	0.48	0.608	1	C5
Dkc1	3.13989175845529e-05	0.0317575546436942	0.176	0.245	0.885292481296469	C5
B4galt5	6.43228117612705e-12	0.0317339913788429	0.143	0.231	1.81358167760902e-07	C5
Lman1	0.00169754675538302	0.0315754274373342	0.191	0.254	1	C5
Tufm	0.0555952788397051	0.0314723017873949	0.273	0.353	1	C5
Gar1	0.000479216861311269	0.0311657948370437	0.196	0.266	1	C5
Il10rb	0.0053801140847958	0.0310535873835235	0.168	0.217	1	C5
Manf	0.000185699378873788	0.0309705461763885	0.577	0.74	1	C5
Pmm1	0.0977244998730097	0.0306334888173142	0.085	0.103	1	C5
Hnrnpu	0.320673182376946	0.030271192566568	0.563	0.706	1	C5
Prrc1	1.80792644791841e-05	0.0300004992535587	0.15	0.212	0.509744861990596	C5
Cenpb	0.0376967609392506	0.0298832387713147	0.08	0.101	1	C5
Bud23	0.159701602762623	0.02959085977851	0.151	0.179	1	C5
Ero1l	6.53943916245596e-05	0.029468237643227	0.223	0.304	1	C5
Bet1l	0.000755167748328418	0.0292523680384711	0.159	0.214	1	C5
Rpn1	0.198866416561008	0.02902041508368	0.396	0.532	1	C5
Rexo2	0.958310641040722	0.0286135732002886	0.413	0.526	1	C5
Ccpg1	0.0245263312213187	0.0284310370174123	0.095	0.118	1	C5
Sigmar1	0.0112760306688016	0.0282721942245527	0.104	0.133	1	C5
Sil1	0.00344504273606751	0.0282198259805915	0.11	0.145	1	C5
Kri1	0.00142585853615804	0.0280839934628833	0.13	0.172	1	C5
Ube2m	0.000278709358295046	0.0276023407104274	0.137	0.187	1	C5
Nbdy	0.0398151466232487	0.0274317667185877	0.14	0.172	1	C5
Tent5a	0.495567535120433	0.027225546391223	0.148	0.163	1	C5
Gm26782	0.0124898805368468	0.0268611451218616	0.121	0.154	1	C5
Klf7	0.0636164790060191	0.0266621760010397	0.111	0.134	1	C5
Prpf19	6.18352029784786e-05	0.0266526945545719	0.229	0.32	1	C5
AI506816	0.000239015758269719	0.0265159436575563	0.173	0.231	1	C5
Mif	1.4353322791482e-07	0.0264920352370333	0.901	0.94	0.00404691936105836	C5
Maip1	0.264466963441131	0.0264841790797223	0.088	0.102	1	C5
Rhoc	0.0104969144318272	0.0264011494687755	0.262	0.341	1	C5
Kif13b	2.30429637436835e-07	0.0257204345586311	0.125	0.185	0.00649696362753157	C5
Ddit4	0.344493274577216	0.0255295517892062	0.429	0.514	1	C5
Eipr1	0.0242140458176019	0.0252862665459218	0.194	0.242	1	C5
Eif2s2	0.0856133297549259	0.0250986915050875	0.537	0.692	1	C5
Iars	4.28603148715308e-05	0.0247727781958536	0.1	0.142	1	C5
Eef1b2	4.51747091476574e-19	0.0246346362447587	0.977	0.995	1.2737009244182e-14	C5
Mrpl35	2.37227410524671e-09	0.0245846754645691	0.231	0.355	6.68862683974309e-05	C5
Heatr1	0.000547246849286599	0.0241784684044941	0.077	0.107	1	C5
Clcf1	0.0148879167182241	0.0240619160216209	0.15	0.187	1	C5
Ndufb11	1.29283346149077e-12	0.023809914558905	0.731	0.863	3.64514394467321e-08	C5
Sf3b3	0.000135046632280867	0.0234285346792422	0.256	0.354	1	C5
Ccnq	0.0193071432877038	0.0231415823890206	0.113	0.142	1	C5
Bzw2	0.00324174022941552	0.0231029368298845	0.153	0.198	1	C5
Mtdh	0.279349570684604	0.0228993825110145	0.517	0.669	1	C5
Grk2	0.00895848426841878	0.0228610204555038	0.177	0.225	1	C5
Mfsd6	0.00267369763730376	0.0226370426852272	0.11	0.144	1	C5
Dgkh	0.000731910958031333	0.0224585649031095	0.077	0.106	1	C5
Mrps18b	0.000490865102361882	0.0224466772395095	0.144	0.194	1	C5
Hikeshi	0.0205208961446433	0.0222511985764824	0.195	0.246	1	C5
Hbs1l	0.000140724720320287	0.0220174801680538	0.154	0.209	1	C5
Smim26	0.06128426336991	0.0219546809959566	0.107	0.129	1	C5
Calm1	2.29898747162578e-17	0.0219272468449514	0.952	0.995	6.48199517624888e-13	C5
Ssrp1	0.0288544010676134	0.0215072188478703	0.379	0.517	1	C5
Anxa5	0.319130655036239	0.0214856132141439	0.499	0.632	1	C5
Arpc3	2.86717570426575e-13	0.0213708547540499	0.902	0.959	8.08400189817727e-09	C5
Ptpn18	4.36677709804029e-09	0.021320754802578	0.925	0.979	0.000123121280279246	C5
Pop5	0.0587951457038621	0.0213181597307025	0.346	0.459	1	C5
Tnfrsf9	0.130643946005534	0.0212542699138751	0.899	0.904	1	C5
Gtf3c2	8.74564564756535e-06	0.0212150831291993	0.079	0.117	0.246583479033105	C5
Gnl3	0.000115223853861039	0.0210889009202389	0.102	0.141	1	C5
Wdr46	0.00407415630231721	0.0210633475518297	0.087	0.115	1	C5
1600002K03Rik	0.0327542141829281	0.0210386475568053	0.114	0.14	1	C5
Hip1r	3.84083756461084e-07	0.0209943400733578	0.242	0.353	0.0108292415134203	C5
Washc2	0.0502571301574106	0.0206860738563605	0.1	0.122	1	C5
Gipc2	0.00311204230043575	0.0206068859983877	0.09	0.119	1	C5
Atp5f1	5.27260754740758e-18	0.0205917861586598	0.802	0.921	1.48661169799157e-13	C5
Impa2	0.48347899982654	0.0204390372110391	0.454	0.587	1	C5
Exosc4	1.98477955777408e-05	0.0203784614888802	0.235	0.331	0.559608596314403	C5
Emc8	1.47907423346161e-07	0.0202847522028861	0.178	0.262	0.004170249801245	C5
Fasn	5.11872046522514e-06	0.0201885131530281	0.096	0.14	0.144322323517023	C5
Kcnk7	0.00679148896479724	0.0201438212150704	0.128	0.164	1	C5
Magt1	7.39185122725264e-16	0.0199810261831551	0.167	0.28	2.08413245352388e-11	C5
Mrps15	0.214084773996844	0.0199033800982991	0.381	0.505	1	C5
Stn1	0.0171619039724218	0.01986487498968	0.089	0.113	1	C5
AU020206	0.000766510929069425	0.0195663393266133	0.216	0.287	1	C5
Gcsh	0.0045625580229204	0.019410817018935	0.12	0.154	1	C5
P4hb	0.0296165027119489	0.0194070112444918	0.577	0.716	1	C5
Arl13b	0.00022081718602582	0.0194028905823678	0.09	0.125	1	C5
Ubr4	1.64128563277756e-09	0.0193762709691649	0.207	0.311	4.62760484161633e-05	C5
Sft2d2	2.56251166171759e-08	0.0191948543673882	0.114	0.174	0.000722500163021276	C5
Gclm	1.24021407473896e-39	0.0190913928013041	0.449	0.221	3.49678358372649e-35	C5
Gpr34	0.0495270750345223	0.0188489512307951	0.096	0.117	1	C5
Czib	0.0811543563747937	0.0187213279514451	0.094	0.113	1	C5
Sdf2l1	0.0227285397854963	0.0181307806960102	0.309	0.402	1	C5
Abhd14a	0.0188402948903157	0.0176828601985	0.079	0.1	1	C5
Synj2bp	3.65567418739342e-20	0.0175525033056584	0.166	0.291	1.03071733713557e-15	C5
Bcat2	0.00066305962178596	0.017546697461128	0.15	0.2	1	C5
Bola1	0.00118724636482883	0.0175333277141771	0.109	0.145	1	C5
Ecpas	0.0236222219468841	0.0172956211123607	0.103	0.129	1	C5
Socs2	0.0608542052292476	0.0172623767627314	0.127	0.152	1	C5
Ppp1r14b	0.000883965081666444	0.0170689560050698	0.073	0.1	1	C5
Mrpl54	0.0453633752372284	0.0168237229539234	0.549	0.683	1	C5
Malsu1	3.72380166849802e-05	0.0168068220898282	0.236	0.333	1	C5
Tarbp2	0.000166284407750192	0.0167846750870289	0.12	0.163	1	C5
Ell2	0.000276880513608198	0.0167646435749913	0.092	0.127	1	C5
Hnrnpul2	6.07262843009564e-07	0.016720835481478	0.213	0.307	0.0171217758586546	C5
Ugcg	6.47450160747996e-08	0.0165920254700105	0.251	0.372	0.00182548572822898	C5
Timm9	0.000358519309780323	0.0165364911709178	0.098	0.134	1	C5
Mta1	9.21026297436904e-06	0.0165281749360875	0.091	0.132	0.259683364562335	C5
Rrp15	8.46005012756073e-05	0.0162447397970013	0.139	0.191	1	C5
Utp4	0.0265168441554354	0.0159455227128562	0.082	0.102	1	C5
Rrp1b	1.83400590667987e-06	0.0158330537284189	0.146	0.209	0.0517097965388389	C5
Prdx5	8.10605457042164e-08	0.0155727470560665	0.689	0.833	0.00228550208613038	C5
Nol12	1.93369157694689e-06	0.0155334533276714	0.147	0.211	0.0545204340120175	C5
Mybbp1a	2.54816883317269e-06	0.0155116037594909	0.191	0.27	0.071845620251304	C5
Ndrg1	0.00220820894969733	0.0153217509483628	0.138	0.177	1	C5
2310039H08Rik	7.41599359200489e-05	0.0150611176587253	0.122	0.168	1	C5
Trp53inp1	9.65726229734845e-07	0.0150111256550592	0.067	0.103	0.027228651047374	C5
Pdcd11	4.50896299681275e-08	0.0149304799860539	0.085	0.133	0.00127130211695135	C5
Nsa2	1.80308383012346e-06	0.0148784756481604	0.842	0.931	0.050837948590331	C5
Pebp1	8.26373025380043e-06	0.0148707095880171	0.639	0.775	0.232995874505903	C5
Wdfy1	4.36504800387041e-06	0.0148630890852282	0.217	0.308	0.123072528469126	C5
Tmem147	0.0109439689537217	0.0146392064315076	0.322	0.432	1	C5
Psmg3	8.65441836434539e-05	0.0146042039624964	0.111	0.154	1	C5
Tmed9	0.000580749468799119	0.0143907050865971	0.618	0.761	1	C5
Prxl2a	0.0200271533273525	0.0143541490165225	0.089	0.111	1	C5
Lyrm9	2.95684652134868e-08	0.0143291073382899	0.154	0.23	0.00083368287669426	C5
Zup1	0.034380901536298	0.0137707254878819	0.081	0.1	1	C5
Ebpl	0.000146278919166949	0.0135933069707597	0.282	0.394	1	C5
Washc1	0.0027544852521138	0.013549882993333	0.116	0.151	1	C5
Zeb1	3.37877415748957e-05	0.0133135486344322	0.088	0.125	0.952645373704183	C5
Naa60	0.000123467112388569	0.013061110145405	0.099	0.137	1	C5
Zfp53	1.87405259498272e-05	0.0128446766280421	0.077	0.113	0.528389129155377	C5
Hcfc1r1	0.0736969986760278	0.0126536822263293	0.393	0.528	1	C5
2900097C17Rik	4.07303605638624e-08	0.0125811458548263	0.073	0.116	0.0011483925160981	C5
Map4k4	5.61151754785525e-09	0.0125032560887918	0.1	0.158	0.000158216737261779	C5
Elmo2	5.24437615972874e-08	0.012390549907314	0.166	0.245	0.00147865185823552	C5
Nolc1	1.20493166602984e-06	0.0118701777542351	0.228	0.325	0.0339730483237113	C5
Macf1	5.67348985984759e-09	0.0117711506134193	0.321	0.484	0.000159964046598403	C5
Ncor2	6.72914350451738e-14	0.0116822874893509	0.138	0.228	1.89728201109868e-09	C5
Snrpd2	0.000803107630121276	0.0116499186896276	0.634	0.759	1	C5
Gatd1	0.000466535674348265	0.0115831103185786	0.135	0.18	1	C5
Mvb12a	0.477018619589626	0.0114266942331479	0.437	0.577	1	C5
Hint2	3.30741455847715e-05	0.0113094764060076	0.217	0.3	0.932525534762634	C5
Pkn1	3.94006024530278e-09	0.0111721162125166	0.108	0.168	0.000111089998616312	C5
Chchd5	1.04375377432376e-05	0.0109764410995918	0.148	0.206	0.294286376670583	C5
Npc1	9.86868437907482e-08	0.0109169908370367	0.09	0.139	0.00278247556068014	C5
Ndufaf4	6.39807879334709e-06	0.0108914649684479	0.117	0.168	0.180393831578421	C5
Fam193a	4.69931273006249e-07	0.0105581817032127	0.069	0.108	0.0132497122424112	C5
Ntan1	0.613973972115201	0.0105342329798753	0.464	0.622	1	C5
Metrnl	0.000106723950711923	0.0104760037507262	0.088	0.123	1	C5
Cinp	2.89632587021485e-06	0.0102320245161358	0.096	0.141	0.0816619079107077	C5
Fosl2	0.356294612984974	0.00999669033096551	0.541	0.662	1	C5
Bcr	3.17786012311952e-07	0.00982705422254621	0.063	0.1	0.0089599766171355	C5
Ndufa11	0.00112038883448238	0.00974115077347881	0.625	0.789	1	C5
Qtrt1	8.12419508137297e-06	0.00971573338430495	0.08	0.118	0.229061680319311	C5
Swi5	3.37903085054537e-05	0.00969761536237734	0.649	0.8	0.952717748311268	C5
Zdhhc15	2.78318971450768e-05	0.0095133403021203	0.074	0.108	0.78472034000544	C5
Thoc1	7.16338477821075e-09	0.00937631993714741	0.107	0.166	0.000201971633821652	C5
Uso1	3.89504707810976e-05	0.00925858416940073	0.088	0.125	1	C5
H1f0	0.000148917841484939	0.00915746559050906	0.152	0.201	1	C5
Ints11	0.000243713742706227	0.00911537357131786	0.134	0.18	1	C5
Sptbn1	7.80783235114561e-08	0.0090645812264446	0.209	0.303	0.0022014183314055	C5
mt-Nd4	0.0144376626977841	0.00902782560034354	0.711	0.766	1	C5
Nsmce3	7.13613235027394e-05	0.00879629502342538	0.105	0.145	1	C5
Prmt5	8.29339363942909e-06	0.00870402751730837	0.113	0.161	0.233832233663703	C5
Hk2	1.95567155090115e-09	0.00846354043615082	0.06	0.102	5.51401593776579e-05	C5
Fmc1	0.000441120505906774	0.00837527466802554	0.153	0.203	1	C5
Gpn1	8.11826021262989e-05	0.00835880869867792	0.1	0.139	1	C5
Gmds	2.23764184763128e-06	0.00808558298804032	0.119	0.172	0.0630903118939639	C5
Tmed2	0.00972768261841334	0.00801425799371674	0.289	0.365	1	C5
Nop14	5.27344127670209e-07	0.00785540497539902	0.13	0.189	0.0148684676796615	C5
Thy1	0.044495975586881	0.00772084657684013	0.98	0.997	1	C5
Mtrex	0.000490770790000527	0.00745543241741048	0.096	0.129	1	C5
Stoml2	0.000803898459046062	0.00735402663921814	0.294	0.401	1	C5
Usp24	1.05971578613667e-08	0.00734287323034359	0.07	0.114	0.000298786865901233	C5
Srsf3	0.00929120813739935	0.00721946490541236	0.622	0.763	1	C5
Ndufb10	0.000142426854940956	0.00718643551559772	0.653	0.789	1	C5
H2-DMa	5.53230902097269e-06	0.00717256703753572	0.109	0.157	0.155983452846325	C5
Ntmt1	1.88083144236484e-05	0.0071289838538568	0.092	0.131	0.530300425174767	C5
Grina	0.900920282788058	0.00708877686589093	0.523	0.672	1	C5
Prelid2	1.68495744212927e-05	0.00677947470263257	0.209	0.287	0.475073750808348	C5
Card11	1.71829551503443e-07	0.006668881161076	0.216	0.31	0.00484473420463958	C5
Cct7	5.54221829438296e-05	0.00661605177420022	0.659	0.802	1	C5
Ifi30	2.73269688399774e-06	0.00646595386335688	0.115	0.165	0.0770483886443162	C5
Acaa2	1.6438394540489e-05	0.00633877989230913	0.231	0.323	0.463480534069088	C5
Bend4	3.47719897373297e-14	0.00628600745902569	0.058	0.11	9.8039625064401e-10	C5
Dennd1b	1.07281940010637e-11	0.0062493525378014	0.105	0.172	3.0248142985999e-07	C5
Clic1	1.4638110325012e-11	0.00620358725335013	0.947	0.992	4.12721520613714e-07	C5
Uck2	2.8120640252591e-07	0.00616340706537649	0.144	0.21	0.00792861451921804	C5
Lrrk1	6.74121783844536e-11	0.00547035019371322	0.201	0.31	1.90068636954967e-06	C5
Gm17745	5.2941291436735e-05	0.00519320750898777	0.09	0.126	1	C5
Trappc2l	0.00113902867600683	0.00511458303326356	0.321	0.435	1	C5
Eef2kmt	9.19382112709179e-07	0.00504065721356978	0.107	0.158	0.0259219786678353	C5
Mrpl19	2.91749215887578e-15	0.00501577560729155	0.175	0.29	8.22586914195027e-11	C5
Pafah1b3	3.21977490562422e-07	0.00492956659774896	0.145	0.211	0.00907815534640748	C5
Esyt2	3.69602716592053e-10	0.00485379952720644	0.118	0.185	1.04209485943129e-05	C5
Clic4	2.13285974162381e-09	0.00481200714116664	0.192	0.287	6.01359804150834e-05	C5
Mrpl20	0.513785521584061	0.00466524034262727	0.499	0.652	1	C5
Plec	1.39721513969549e-07	0.00460818443594718	0.292	0.419	0.00393944808637144	C5
Pag1	3.03105485073141e-09	0.00455832305439444	0.076	0.124	8.5460591516372e-05	C5
Ccdc88b	7.12225807450776e-12	0.00447748371235041	0.148	0.236	2.00812066410746e-07	C5
Slc16a6	3.64082356687172e-06	0.00444125913084142	0.123	0.175	0.102653020467948	C5
Tmem189	6.25072960439802e-07	0.00442654823505315	0.08	0.121	0.0176239321196002	C5
Mrps28	3.6236283661181e-06	0.00434529411224749	0.178	0.249	0.1021682017827	C5
Bcor	6.05021337750094e-10	0.00409343989265948	0.09	0.145	1.70585766178639e-05	C5
Sytl3	8.10864066882755e-10	0.00393195870030466	0.154	0.235	2.28623123657593e-05	C5
Srp72	0.000814137475632398	0.003765845889941	0.355	0.495	1	C5
Ubb	0.000719495807960989	0.00363603645550592	0.994	0.999	1	C5
Mtor	4.60392933835424e-10	0.00359330834521637	0.082	0.134	1.29807787694898e-05	C5
Tmem42	4.6981442191717e-06	0.00309582627054612	0.078	0.115	0.132464176259546	C5
Ahi1	3.34109839763888e-08	0.00288069623201267	0.08	0.126	0.000942022693214282	C5
Gsk3a	8.34071368127638e-07	0.00286123866821725	0.064	0.1	0.0235166422243588	C5
Ddx56	9.07837673548078e-08	0.00278776824517316	0.103	0.156	0.00255964832056881	C5
Zmat3	9.11181547317485e-13	0.00267631091513261	0.066	0.119	2.56907637266165e-08	C5
Aimp2	3.6932626792441e-08	0.00263094879307893	0.148	0.219	0.00104131541241288	C5
Eif3g	0.0869842167258646	0.00262300643064406	0.401	0.526	1	C5
Idi1	2.34084639305823e-09	0.00249939296004725	0.116	0.179	6.60001640522767e-05	C5
Dcxr	2.00325858269412e-06	0.00244630610662647	0.089	0.131	0.0564818757390607	C5
Dennd2d	2.62538575583017e-09	0.00244018561146023	0.139	0.211	7.40227513856317e-05	C5
Sms	0.000709757713492887	0.00231552944117286	0.329	0.444	1	C5
1700037H04Rik	2.63827052207778e-08	0.00230921317471883	0.18	0.266	0.000743860373699829	C5
Ran	5.69838705263904e-07	0.00228917795014527	0.755	0.893	0.0160666022949158	C5
B9d2	2.14974327169515e-08	0.00217271288832571	0.191	0.282	0.000606120115454447	C5
Suclg2	1.21797715537112e-06	0.0021594456880242	0.109	0.158	0.0343408658956886	C5
Akr7a5	5.13135605382319e-06	0.00209812320121025	0.111	0.159	0.144678583937545	C5
Tkt	0.00977323878110489	0.00196545996400532	0.618	0.778	1	C5
Hist1h1c	4.23719304923877e-07	0.00195765308799892	0.128	0.185	0.0119467658023287	C5
Tmem171	3.29075907270511e-05	0.00189199441298303	0.076	0.109	0.927829520549206	C5
Tmem97	7.05555684274419e-06	0.00188758824476076	0.097	0.139	0.198931425181172	C5
Las1l	1.07555551090764e-08	0.00178621194124956	0.107	0.164	0.00030325287630041	C5
Crtam	6.35981373891792e-07	0.00149581854614145	0.087	0.13	0.0179314948368791	C5
Mrpl57	0.133006511788882	0.00141179539777725	0.409	0.543	1	C5
Isyna1	2.35189516204291e-05	0.00141056339522028	0.251	0.345	0.663116840937997	C5
Asna1	1.76410572549162e-11	0.00138762890439609	0.227	0.356	4.97389609302361e-07	C5
Mthfd2	1.63965342373515e-06	0.00134347635202015	0.241	0.342	0.0462300282822125	C5
Os9	0.000848963716542597	0.00122692756560072	0.377	0.528	1	C5
Huwe1	8.7083443257118e-15	0.00108528361388627	0.216	0.348	2.45531768263444e-10	C5
Tomm20	0.000420612765777601	0.00108105319486751	0.685	0.845	1	C5
Kmt2d	6.17480968069694e-07	0.000783177478079433	0.1	0.148	0.017409875894725	C5
Serbp1	9.89975668645516e-06	0.000770068632132359	0.859	0.961	0.279123639774603	C5
Atp5h	1.71422911105825e-10	0.000740156656270807	0.914	0.982	4.83326897862873e-06	C5
Tmem219	2.85093171990313e-05	0.00049053013696021	0.275	0.382	0.803820198426687	C5
Spryd7	1.52334391329935e-07	0.000461306192232003	0.101	0.152	0.00429506816354753	C5
Csnk1g2	1.05301285450997e-09	0.00045927227794601	0.078	0.127	2.96896974329085e-05	C5
Cbr1	5.58856621807908e-06	0.000314929609778691	0.095	0.138	0.15756962451874	C5
Slk	1.42903607274103e-10	0.000211822622788488	0.095	0.154	4.02916720709335e-06	C5
Xpo5	2.68951502001e-08	0.000176783004612893	0.073	0.116	0.000758308759891819	C5
Prkd3	1.37879099462458e-09	0.000166995804222442	0.084	0.136	3.88750120934399e-05	C5
Mdm4	6.47384438742701e-15	-3.5565748801758e-05	0.143	0.237	1.82530042503505e-10	Tex
Sdad1	5.73275968080817e-08	-0.000239592777438069	0.077	0.121	0.00161635159200386	Tex
Cog5	2.93110874025245e-08	-0.00034159159183958	0.072	0.114	0.000826426109314177	Tex
Tinf2	3.66042253675346e-08	-0.000480247172095466	0.122	0.182	0.00103205613423764	Tex
Dusp14	0.00078928432923117	-0.000513199406663278	0.171	0.218	1	Tex
Kif21b	1.84899047848081e-13	-0.00070566548911849	0.202	0.322	5.21322865407665e-09	Tex
Nsd2	1.29167329747733e-05	-0.000723140140705875	0.098	0.139	0.364187286223732	Tex
Herc3	1.63460840836433e-08	-0.000999204719559929	0.067	0.109	0.000460877840738324	Tex
Cmtm7	0.486412757684913	-0.00109980555163836	0.594	0.722	1	Tex
Psmd13	0.244328674284464	-0.00110166597036565	0.455	0.608	1	Tex
Nans	0.000620249535175628	-0.00112110031198986	0.342	0.472	1	Tex
Cope	8.50906695349661e-05	-0.0011891075034014	0.674	0.823	1	Tex
Tex2	1.33589171456758e-10	-0.00124987534191473	0.121	0.191	3.76654668922329e-06	Tex
Nmrk1	6.87490234680569e-24	-0.00127212512378339	0.144	0.264	1.93837871668186e-19	Tex
Mpnd	6.43764851034811e-08	-0.0013022916352239	0.073	0.115	0.00181509499749265	Tex
Tpi1	0.397776375610153	-0.00130284419337467	0.795	0.841	1	Tex
Ndufs7	0.779690082005496	-0.00167314159123411	0.506	0.66	1	Tex
Med29	1.64691739529879e-11	-0.00212722093972301	0.166	0.261	4.64348359604493e-07	Tex
Gsto1	3.08075697616892e-07	-0.0022115610423499	0.136	0.195	0.00868619429430826	Tex
Atic	1.36956440565923e-11	-0.00221862482603896	0.139	0.22	3.86148684175621e-07	Tex
Wdr12	4.43381914630686e-09	-0.00229501912370217	0.074	0.12	0.000125011530830122	Tex
Polr2e	0.00769498508123608	-0.00238640150456737	0.391	0.535	1	Tex
Cox5b	5.90536011386397e-06	-0.00263378430899497	0.887	0.957	0.166501628410395	Tex
Il2ra	0.00011975133970021	-0.00267581963516833	0.285	0.369	1	Tex
Kif15	7.19318804847472e-10	-0.002741868529617	0.081	0.131	2.02811937026745e-05	Tex
Rad54l2	2.27272313251999e-14	-0.00276355115277671	0.105	0.18	6.40794287214012e-10	Tex
Rhot2	1.30113312451808e-09	-0.00281158121781512	0.061	0.104	3.66854484457873e-05	Tex
Pdap1	2.76041386860517e-06	-0.00293758522546106	0.337	0.492	0.0778298690253229	Tex
Atad3a	1.02231336432449e-08	-0.00314482185929087	0.069	0.113	0.000288241253071289	Tex
Grap2	3.2849962104653e-09	-0.00314702780331438	0.213	0.315	9.26204681540692e-05	Tex
Cks1b	9.51505007342129e-05	-0.00324464043523043	0.085	0.118	1	Tex
Tgfb1	0.58007330106184	-0.00326233681207788	0.589	0.724	1	Tex
Furin	1.82495858130215e-11	-0.00328906238782155	0.056	0.1	5.14547071998142e-07	Tex
Ralgapa1	5.85314459260074e-10	-0.00334320832560885	0.059	0.101	1.65029411788378e-05	Tex
Psmg1	1.20944880848244e-07	-0.00338882138798292	0.067	0.106	0.00341004091551623	Tex
Adh5	0.00048499337509725	-0.00364157484346594	0.344	0.478	1	Tex
Larp4	2.15851095721156e-11	-0.00365196586470565	0.105	0.171	6.08592164385799e-07	Tex
Mthfd1	1.50708581122669e-08	-0.00365491854730612	0.085	0.133	0.000424922844475366	Tex
Atp6v0b	0.243700017511464	-0.0036743034460579	0.457	0.606	1	Tex
Ddrgk1	0.000717256938316302	-0.00378506795002587	0.345	0.474	1	Tex
Psmb5	0.00785966660344068	-0.00383387055112727	0.635	0.78	1	Tex
Elac2	1.45901673901275e-10	-0.00395694859731649	0.07	0.119	4.11369769564646e-06	Tex
Nop2	1.51722019381808e-09	-0.00403890210029852	0.077	0.126	4.27780233647008e-05	Tex
Zc3h18	3.24862198820326e-11	-0.00424526453107243	0.128	0.203	9.15948969573908e-07	Tex
Arap1	3.21042622827355e-11	-0.00425573822560393	0.076	0.129	9.05179675061728e-07	Tex
Acot7	0.529558212302793	-0.00430163648898163	0.592	0.722	1	Tex
Gripap1	1.84278887272795e-10	-0.00432130952630339	0.09	0.146	5.19574322665645e-06	Tex
Cox8a	7.74805219786519e-08	-0.0043383080756938	0.97	0.996	0.00218456331718809	Tex
Trappc11	1.78114976125893e-11	-0.00451028159803252	0.071	0.122	5.02195175186954e-07	Tex
Znhit6	4.68127486972771e-10	-0.00461733584386639	0.083	0.135	1.31988544951973e-05	Tex
Itgb7	0.000469270875420509	-0.0046564287724809	0.17	0.218	1	Tex
Gfer	2.62606053633918e-11	-0.00491285672717123	0.136	0.215	7.40417768220833e-07	Tex
Slc35e1	3.65454772200461e-18	-0.00499141575005001	0.05	0.105	1.0303997302192e-13	Tex
Fxyd5	0.201843723327849	-0.00500270769855637	0.99	1	1	Tex
Ints1	5.82191884253513e-13	-0.00513419669656698	0.078	0.136	1.64149001765278e-08	Tex
Tep1	1.74470417315125e-13	-0.00533067537743283	0.058	0.109	4.91919341619995e-09	Tex
Cables1	1.66795878241319e-09	-0.00550095182234224	0.059	0.101	4.70280978701398e-05	Tex
Pabpc4	2.01841503663072e-14	-0.00553162767351534	0.085	0.151	5.69092119578031e-10	Tex
Safb2	2.36256321294982e-14	-0.00561751769558699	0.157	0.256	6.66124697891203e-10	Tex
Naga	6.83994346074121e-08	-0.00586059117835	0.072	0.113	0.00192852205875598	Tex
Cyba	1.35586300140605e-05	-0.0060497378208666	0.914	0.975	0.382285573246437	Tex
Slc4a1ap	5.95479911905993e-10	-0.00605733172089018	0.083	0.135	1.67895561161895e-05	Tex
Tbc1d2b	5.21218080604699e-14	-0.00611486857299195	0.099	0.169	1.46957437826495e-09	Tex
Anapc11	0.235296683583024	-0.00612116068596258	0.514	0.692	1	Tex
Srebf2	5.99188474158607e-15	-0.00612155731792896	0.213	0.345	1.68941190289019e-10	Tex
Rtf2	0.000261280887426347	-0.00625403775711242	0.256	0.335	1	Tex
Polr3b	8.65037898712585e-15	-0.00626736588568494	0.05	0.1	2.43897435542013e-10	Tex
Slc39a7	2.51123350458088e-10	-0.00634530245295717	0.156	0.238	7.08042286616578e-06	Tex
Eif2s1	0.0171680012145401	-0.00635838143992973	0.419	0.578	1	Tex
Kidins220	3.05891846747102e-14	-0.00647396172584522	0.113	0.19	8.62462061903454e-10	Tex
Nop58	1.00789629952437e-06	-0.00653149857608787	0.26	0.366	0.0284176361650897	Tex
Arl2	2.02725038925976e-07	-0.00659660913973087	0.072	0.112	0.00571583247251789	Tex
mt-Cytb	0.000165356071775118	-0.00660091428874532	0.946	0.92	1	Tex
Virma	7.10144323213555e-07	-0.00661927348238886	0.124	0.178	0.0200225191930062	Tex
Josd2	9.84575150558193e-08	-0.00668625346074436	0.224	0.324	0.00277600963699883	Tex
Snhg3	1.0202355067588e-05	-0.00694498081332096	0.141	0.194	0.287655401130643	Tex
Rars	8.45510539401943e-09	-0.00696299582713633	0.162	0.241	0.000238391696584378	Tex
Cep170	2.29912565444815e-12	-0.00702353382309952	0.075	0.131	6.48238478271656e-08	Tex
Kat8	3.11441985222064e-09	-0.00709624805139503	0.07	0.114	8.78110677333609e-05	Tex
Atpif1	0.608129285578605	-0.00722692821720039	0.554	0.702	1	Tex
Syce2	4.90013942445037e-10	-0.00724584610900425	0.085	0.139	1.38159431072378e-05	Tex
Lamp1	2.24529253974818e-09	-0.00725792311253198	0.086	0.137	6.33060231581999e-05	Tex
Mpp1	7.77428282281467e-10	-0.00748381528334885	0.085	0.137	2.1919590418926e-05	Tex
Ntpcr	6.06053194210015e-11	-0.00764754018488331	0.086	0.142	1.70876698107514e-06	Tex
Ethe1	2.45638740604072e-07	-0.00774241061491804	0.091	0.136	0.0069257842913318	Tex
Tma16	1.01180926353551e-09	-0.00774330574895535	0.068	0.114	2.85279621853838e-05	Tex
Hspb11	3.18214774208308e-08	-0.0077600223450727	0.112	0.169	0.000897206555880324	Tex
Dync1h1	1.625068523891e-13	-0.00781276547070336	0.256	0.403	4.58188070311068e-09	Tex
Gm26532	1.61305725307564e-05	-0.00786180343429926	0.24	0.322	0.454801492504677	Tex
Gpx4	0.000533694205614874	-0.00791802358641069	0.743	0.885	1	Tex
Med19	2.2184606307218e-12	-0.00803563953550365	0.094	0.158	6.25494974832013e-08	Tex
Rsl24d1	1.28278955808887e-09	-0.00808666244814932	0.204	0.305	3.61682515903157e-05	Tex
Mapk3	2.67621512370863e-11	-0.00808729977168693	0.105	0.171	7.54558854129649e-07	Tex
Atf3	2.6175970461425e-05	-0.0081070035968048	0.071	0.101	0.738031487159879	Tex
Med27	2.56263818542172e-09	-0.00810882533768309	0.139	0.21	7.22535836379653e-05	Tex
Decr1	7.31532643121131e-13	-0.00829139568141962	0.074	0.13	2.06255628728003e-08	Tex
Psat1	7.08323514685743e-09	-0.00833954887790661	0.169	0.251	0.000199711814965645	Tex
Csnk2a2	1.30094191018335e-13	-0.00837993615262125	0.055	0.104	3.66800571576196e-09	Tex
Pik3r1	3.11061461211913e-06	-0.0083984324745664	0.348	0.486	0.087703778988699	Tex
Acat1	2.13801599903142e-10	-0.00857413381207117	0.216	0.329	6.02813610926908e-06	Tex
Mphosph10	4.20310482913931e-11	-0.0089028050964759	0.163	0.254	1.18506540657583e-06	Tex
Bcl2	0.142993609902065	-0.00890414165679532	0.465	0.537	1	Tex
Dgat1	3.68155433601901e-09	-0.00890479310424636	0.293	0.433	0.000103801424504056	Tex
2310009A05Rik	1.71455637397006e-07	-0.00890840895787401	0.106	0.158	0.00483419169640859	Tex
Creld2	2.65697969854252e-08	-0.00894012264953237	0.237	0.346	0.000749135426004064	Tex
Commd1	3.63841211974559e-07	-0.00895247925352544	0.246	0.352	0.0102585029716227	Tex
Msto1	8.53903392249081e-12	-0.00900260789675686	0.083	0.14	2.40758061444629e-07	Tex
Ranbp2	6.46386364223531e-12	-0.00923600686513121	0.216	0.329	1.82248635392825e-07	Tex
Ccdc86	1.34131304398302e-09	-0.00927529453709447	0.089	0.141	3.78183212751013e-05	Tex
Mctp2	5.38754150311345e-16	-0.00930062587541947	0.085	0.155	1.51901732680284e-11	Tex
Rhob	1.48674489358242e-06	-0.00944095600859973	0.08	0.118	0.0419187722745564	Tex
Ubxn1	0.070592777107701	-0.00949535463317053	0.625	0.782	1	Tex
Ccdc34	8.06602408746648e-12	-0.00964587813549847	0.062	0.11	2.27421549146117e-07	Tex
Ankrd11	8.16437585010284e-14	-0.00967859414630645	0.226	0.359	2.3019457709365e-09	Tex
Bcap31	0.139208897750579	-0.00981956981941978	0.461	0.616	1	Tex
Polr3h	1.38036079737072e-10	-0.00983879730613027	0.082	0.136	3.89192726818675e-06	Tex
Sacs	3.47984572960956e-10	-0.00988001826792566	0.058	0.1	9.81142503463417e-06	Tex
Mrrf	2.13796148037591e-08	-0.00996782434750407	0.066	0.106	0.000602798239391988	Tex
Nars	3.39452844149031e-10	-0.0100282272410883	0.224	0.338	9.57087294078193e-06	Tex
Sp1	3.89457165788191e-16	-0.0101590992673876	0.085	0.154	1.0980744789398e-11	Tex
Numa1	2.62136762069428e-13	-0.010345688989312	0.212	0.331	7.39094600654753e-09	Tex
Mapkapk2	8.52703261212267e-15	-0.0103832610733756	0.131	0.22	2.40419684498799e-10	Tex
Glrx2	1.60172331965236e-17	-0.0104609573832176	0.267	0.445	4.51605889975984e-13	Tex
Sgf29	3.96216242138766e-10	-0.0106374909973653	0.127	0.197	1.11713169471025e-05	Tex
Arhgef7	3.22943042284892e-14	-0.0106475063667583	0.084	0.148	9.10537907722253e-10	Tex
Oas3	3.09351596268471e-26	-0.0106917703047207	0.048	0.114	8.72216825678955e-22	Tex
Ing5	8.66723869390763e-13	-0.0107344795649157	0.07	0.125	2.44372794974726e-08	Tex
Rbm14	1.96470515966114e-15	-0.0107746853377766	0.067	0.126	5.53948619766459e-11	Tex
Edc4	3.47655797187647e-14	-0.010845370779816	0.067	0.123	9.8021552017057e-10	Tex
Kbtbd11	6.88764329210634e-15	-0.0108507077327599	0.091	0.159	1.94197102620938e-10	Tex
Herpud1	5.17022648095961e-14	-0.0108550418220993	0.152	0.247	1.45774535630656e-09	Tex
Pi4ka	5.47574826611009e-15	-0.0109552984010563	0.061	0.115	1.54388722362974e-10	Tex
Pstk	1.30965152102296e-10	-0.0110068127763577	0.11	0.175	3.69256246352422e-06	Tex
Pelp1	1.55945879400541e-12	-0.0110203256888279	0.07	0.123	4.39689406969825e-08	Tex
Ppt2	2.2058441301999e-16	-0.011026934509798	0.068	0.13	6.21937752509862e-12	Tex
Mrps18a	4.77694640961706e-10	-0.0110591723388461	0.246	0.375	1.34686004019153e-05	Tex
Nek9	2.13336169186418e-14	-0.01111708288602	0.051	0.1	6.01501329021107e-10	Tex
Mxi1	5.9871668296942e-15	-0.0111247420524518	0.069	0.128	1.68808168763228e-10	Tex
Eef1akmt2	6.55720657525552e-07	-0.0111377875606364	0.091	0.134	0.018488043938933	Tex
Srgap2	2.64943023210732e-15	-0.0111791077099669	0.111	0.191	7.4700685394266e-11	Tex
Hadh	8.32532861299311e-13	-0.0111984387656361	0.153	0.244	2.34732640243341e-08	Tex
Ndufaf5	1.37481071619513e-10	-0.0112092139358691	0.064	0.109	3.87627881431216e-06	Tex
Uggt1	1.00565468885876e-16	-0.0112771022886208	0.161	0.269	2.83544339523728e-12	Tex
Ppp6r3	4.40450706170768e-18	-0.011549018773217	0.122	0.214	1.24185076604848e-13	Tex
Lxn	6.07473263875096e-08	-0.0116024630532949	0.243	0.35	0.00171277086749583	Tex
Tmem80	9.35278570960497e-12	-0.0116301141524348	0.063	0.111	2.63701793082312e-07	Tex
Apaf1	6.78769011602099e-21	-0.0116486376341125	0.081	0.16	1.91378922821212e-16	Tex
Myo9b	1.93068683742265e-17	-0.0117319973774141	0.127	0.221	5.44357153811317e-13	Tex
Mcee	8.32016676245953e-12	-0.011742089777355	0.084	0.142	2.34587101867546e-07	Tex
Ankrd39	1.45122058805448e-11	-0.0117428440844927	0.155	0.241	4.09171644801962e-07	Tex
Snrnp200	1.18312819233013e-17	-0.0119126625729369	0.209	0.347	3.3358299382748e-13	Tex
Exosc1	6.82669304287844e-14	-0.0120497977720109	0.113	0.189	1.92478610343958e-09	Tex
Fxn	2.16092308867651e-21	-0.0121166018052479	0.095	0.182	6.09272264852341e-17	Tex
Fam98a	3.86627239715365e-11	-0.0122371358756033	0.058	0.103	1.09009550237747e-06	Tex
Tnpo1	2.66718817174882e-15	-0.0123052178973261	0.104	0.18	7.52013705024579e-11	Tex
Oip5os1	0.00127022342514451	-0.0123407390360942	0.303	0.389	1	Tex
Runx1	1.89511213459487e-15	-0.0123478840243506	0.052	0.104	5.34326866349023e-11	Tex
Eif2s3x	2.19360482762051e-08	-0.0124448326355319	0.289	0.427	0.000618486881147601	Tex
Iqgap2	4.33279155149922e-13	-0.0124463469805042	0.09	0.153	1.2216305779452e-08	Tex
Srp68	1.62050595837169e-11	-0.0124550702020604	0.149	0.234	4.56901654962898e-07	Tex
Pdlim7	2.39214806923997e-11	-0.0124912062267024	0.084	0.14	6.74466148122208e-07	Tex
Yif1a	4.35988265496962e-10	-0.0125058435849728	0.135	0.207	1.22926891456868e-05	Tex
Hook3	2.77935781960486e-15	-0.012583439437602	0.11	0.188	7.83639937237589e-11	Tex
Hsd17b10	0.000537514556049062	-0.012603266787595	0.364	0.504	1	Tex
Usp18	7.36403955623176e-06	-0.0129217981126421	0.076	0.11	0.207629095287954	Tex
Ski	2.99147720254533e-13	-0.012964234678305	0.078	0.136	8.43446997257655e-09	Tex
Psma3	0.121294362748815	-0.012988663560485	0.63	0.763	1	Tex
Gna13	8.53541238923475e-14	-0.0130039102263018	0.191	0.304	2.40655952314474e-09	Tex
Stk40	6.58375963786243e-13	-0.013148591987716	0.082	0.141	1.85629102989531e-08	Tex
Trmt1	1.23893996554809e-11	-0.0131822016002825	0.157	0.245	3.49319123286284e-07	Tex
Parp3	1.4527647521458e-11	-0.0132345923902576	0.063	0.11	4.09607021867507e-07	Tex
Mettl2	7.13971594373252e-38	-0.0132533530988323	0.049	0.134	2.01304291033538e-33	Tex
Il3ra	1.28935509327982e-13	-0.0133486507164567	0.188	0.3	3.63533668550244e-09	Tex
Pold2	4.47212436387083e-11	-0.0133501269671876	0.136	0.213	1.26091546439338e-06	Tex
Ddb1	2.89814963870151e-10	-0.0133612610872758	0.256	0.387	8.1713329063189e-06	Tex
Pno1	1.85582103366034e-10	-0.0133920033537052	0.177	0.269	5.23248740440534e-06	Tex
Arhgap45	0.228978071871129	-0.0134339282892122	0.532	0.567	1	Tex
Fgd3	3.23682292474529e-13	-0.0135602290817691	0.066	0.119	9.12622223631933e-09	Tex
Resf1	6.05572146452038e-07	-0.0135754339535502	0.185	0.258	0.0170741066692152	Tex
Slc2a3	2.60016130451318e-11	-0.0136271844487289	0.24	0.362	7.33115479807492e-07	Tex
Anapc5	2.19395879460473e-06	-0.013631146706969	0.316	0.448	0.0618586682138804	Tex
Ncoa4	2.80959378444005e-11	-0.0136843961666139	0.081	0.136	7.92164967522872e-07	Tex
Cic	1.25733796504192e-14	-0.0137159587895486	0.073	0.133	3.54506439243569e-10	Tex
Smc5	5.4625233875822e-14	-0.0137436076208062	0.102	0.172	1.5401584691288e-09	Tex
Tet3	5.33857662781277e-17	-0.0138313327896848	0.129	0.221	1.50521168021181e-12	Tex
Med12	8.47869092147922e-20	-0.0138705764115129	0.131	0.233	2.39056690531107e-15	Tex
Tut7	3.5371088647368e-07	-0.0138843919301931	0.168	0.237	0.0099728784441254	Tex
Ppp6r1	5.45679441547729e-18	-0.0138891704478129	0.084	0.157	1.53854318544382e-13	Tex
Tmx4	1.52005248254376e-13	-0.0138992676631399	0.077	0.135	4.28578797453213e-09	Tex
Cd68	3.88026762566769e-10	-0.013927684673602	0.065	0.109	1.094041457057e-05	Tex
Snrpd3	0.148293292503508	-0.0139984328242161	0.496	0.67	1	Tex
Nit2	1.00892932386255e-10	-0.0140264859469751	0.078	0.129	2.84467622863045e-06	Tex
Agtrap	2.54243634950673e-14	-0.0140291524541444	0.072	0.131	7.16839928743422e-10	Tex
Acads	1.15717328044051e-13	-0.0142128675934082	0.219	0.35	3.26265006420202e-09	Tex
Cyhr1	3.77083087455616e-13	-0.0142369932214538	0.07	0.126	1.06318576508111e-08	Tex
Bysl	1.14292117457159e-14	-0.0142906344671714	0.083	0.148	3.22246625170461e-10	Tex
Wrap73	9.27990706825362e-11	-0.0143519701940642	0.065	0.112	2.61646979789411e-06	Tex
Pes1	1.43840335732073e-11	-0.014367189218746	0.211	0.326	4.05557826596581e-07	Tex
Sde2	9.44134148682184e-13	-0.0145101157180202	0.169	0.267	2.66198623220942e-08	Tex
Zfp113	3.56467213110466e-76	-0.0145283558165292	0.018	0.104	1.00505930736496e-71	Tex
Plin3	9.2517865199604e-18	-0.0145289879447276	0.05	0.105	2.60854120930283e-13	Tex
Psmd7	7.19631844936466e-08	-0.0145352240029424	0.297	0.438	0.00202900198679837	Tex
Edf1	0.000284456254501103	-0.014547111817049	0.876	0.96	1	Tex
Drosha	7.47437652019134e-20	-0.014729510654944	0.045	0.1	2.10740045986795e-15	Tex
Cpt1a	2.90115658117298e-13	-0.0147347598860359	0.057	0.106	8.17981098061721e-09	Tex
Etnk1	1.83707090923323e-15	-0.0148555302127701	0.072	0.133	5.17962142858308e-11	Tex
Utp6	2.30334853073342e-14	-0.0148799608386573	0.074	0.133	6.49429118240289e-10	Tex
Cct8	0.329569264740668	-0.0148896848407063	0.503	0.672	1	Tex
Abcc1	5.78614366555907e-19	-0.0149005873796714	0.06	0.122	1.63140320650438e-14	Tex
Borcs7	1.45289165184536e-12	-0.0149310980611148	0.064	0.115	4.09642801237799e-08	Tex
Mettl16	9.33522292772744e-12	-0.015030238570126	0.078	0.133	2.63206610447275e-07	Tex
Malt1	5.20498449706437e-11	-0.0151042125404471	0.287	0.424	1.4675453789473e-06	Tex
Odc1	1.51169322385136e-07	-0.0151112344343004	0.317	0.453	0.00426221904464891	Tex
Sac3d1	2.93506644109896e-13	-0.0152903650277542	0.064	0.116	8.27541983067852e-09	Tex
Mpc2	0.012391036758285	-0.0153678810266697	0.425	0.594	1	Tex
Gnl3l	1.68772921295394e-33	-0.0155351944769832	0.066	0.157	4.75855251592364e-29	Tex
Usp36	5.54650176984426e-15	-0.0155645013991228	0.064	0.12	1.56383617400759e-10	Tex
Fam49a	6.83742054623977e-15	-0.0156410640594832	0.058	0.111	1.9278107230123e-10	Tex
Zyg11b	4.52268024561147e-30	-0.015658640301775	0.104	0.215	1.27516969525015e-25	Tex
Timm10	1.59626125206629e-11	-0.0156657146592049	0.119	0.19	4.50065860020089e-07	Tex
Pum3	1.85941467557773e-12	-0.0159154870679731	0.148	0.236	5.24261967779142e-08	Tex
Ddt	3.7190905149566e-05	-0.0159666734470028	0.36	0.509	1	Tex
Zfp266	9.84025642960746e-19	-0.0160683977607323	0.081	0.154	2.77446030032782e-14	Tex
Emc1	2.77207223440542e-23	-0.0161001801308272	0.056	0.123	7.81585766490609e-19	Tex
Shkbp1	2.16434701755785e-16	-0.0161678879926926	0.091	0.163	6.10237641600435e-12	Tex
Golga2	1.81081248080248e-16	-0.0161901062452685	0.086	0.157	5.10558578962258e-12	Tex
Nfe2l2	2.7486218821543e-09	-0.016256034662956	0.085	0.135	7.74973939673406e-05	Tex
Zfand1	1.58551102645112e-12	-0.0162561881202247	0.074	0.129	4.47034833907893e-08	Tex
Rnf121	4.2430072663491e-13	-0.016268395380704	0.089	0.152	1.19631589874713e-08	Tex
Rbm4	2.90562525326042e-11	-0.0163185064973943	0.062	0.108	8.19241040156775e-07	Tex
Abca2	4.28939171609907e-22	-0.0163655827219578	0.107	0.202	1.20939399435413e-17	Tex
Yipf6	2.0589424269232e-15	-0.0164340296197533	0.08	0.145	5.80518817270996e-11	Tex
Msra	5.47348170785959e-12	-0.0164410245206572	0.059	0.106	1.54324816753101e-07	Tex
Polk	1.38857161515463e-18	-0.0164474784026862	0.075	0.145	3.91507766892848e-14	Tex
Ddx41	2.68448732785063e-11	-0.016452113365982	0.185	0.284	7.56891202087486e-07	Tex
Ldha	0.57617088800927	-0.0165036756486359	0.952	0.983	1	Tex
Mrps22	1.17635612711542e-12	-0.0165873588378017	0.062	0.112	3.31673610040193e-08	Tex
Htra2	7.56715938195489e-13	-0.0166390803455495	0.069	0.123	2.13356058774218e-08	Tex
Dpagt1	3.24715045782014e-11	-0.0167011338783385	0.072	0.123	9.15534071582388e-07	Tex
Ctsz	6.57228916262498e-13	-0.0167248382018676	0.093	0.157	1.85305692940211e-08	Tex
Utp23	1.69011606815387e-40	-0.0167390098623873	0.105	0.236	4.76528225415983e-36	Tex
Prmt7	2.92947767597023e-12	-0.0167413506622876	0.062	0.111	8.25966230739805e-08	Tex
Arhgap26	5.32686348273847e-18	-0.0167976101762698	0.053	0.109	1.50190915895811e-13	Tex
Pinx1	2.75324850350113e-13	-0.0168400339124711	0.063	0.114	7.76278415562145e-09	Tex
Sec63	2.35451390698879e-15	-0.0169073560254758	0.072	0.132	6.6385519607549e-11	Tex
Pfdn6	3.74728131857741e-08	-0.0169623369619183	0.255	0.371	0.0010565459677729	Tex
Slc35a2	4.2743561441732e-16	-0.0170020331899123	0.051	0.102	1.20515471484963e-11	Tex
Mia3	2.58095413247006e-22	-0.0170075772110662	0.14	0.254	7.27700017649933e-18	Tex
Zcchc2	5.89137472297636e-20	-0.0171257540083364	0.048	0.105	1.66107310314318e-15	Tex
Plpbp	2.79378819712131e-09	-0.0173147929954176	0.088	0.139	7.87708582178353e-05	Tex
Incenp	3.61204549605326e-14	-0.017522838036	0.085	0.149	1.01841622761222e-09	Tex
Wdr75	2.01222309405847e-16	-0.0176712037851182	0.08	0.147	5.67346301369784e-12	Tex
Eif1ax	0.0367149919029002	-0.0176712999177844	0.441	0.596	1	Tex
Ftsj3	1.95904713056858e-11	-0.0176863277972563	0.13	0.204	5.5235333846381e-07	Tex
Atpaf1	5.95502149328564e-14	-0.0176920593950371	0.06	0.112	1.67901831003189e-09	Tex
Cpne3	2.81146512682112e-11	-0.0177874618184236	0.097	0.158	7.92692592507215e-07	Tex
Chid1	6.15592904251556e-14	-0.0178245253794334	0.077	0.136	1.73566419353726e-09	Tex
Kdm4a	7.42090793748362e-17	-0.0178511123458893	0.083	0.152	2.09232499297351e-12	Tex
Wdr55	4.14435017219982e-12	-0.017908405103569	0.112	0.181	1.16849953105174e-07	Tex
Eomes	4.56920018171236e-11	-0.0179855593489847	0.09	0.146	1.2882859912338e-06	Tex
Prpf31	5.02309936670224e-15	-0.0180146844134635	0.135	0.224	1.4162628664417e-10	Tex
Mapk8ip3	1.14142587103535e-18	-0.0180310550747071	0.054	0.112	3.21825024338418e-14	Tex
Trrap	2.37690008423664e-24	-0.0181761594159807	0.096	0.19	6.70166978750521e-20	Tex
Hddc2	4.34203621013928e-13	-0.0183309204574657	0.137	0.221	1.22423710944877e-08	Tex
Sympk	1.32481493113638e-19	-0.018355647993791	0.071	0.14	3.73531569833902e-15	Tex
Dicer1	7.69642268641977e-16	-0.0183732782197389	0.052	0.104	2.17000637643605e-11	Tex
Notch2	2.9292144373991e-27	-0.0183733213796774	0.063	0.141	8.25892010624676e-23	Tex
Dgcr6	7.25049267341095e-12	-0.0183964677697188	0.055	0.1	2.04427640926822e-07	Tex
Pcyt1a	2.31259182698348e-17	-0.0184428891997114	0.071	0.135	6.52035265617991e-13	Tex
Aasdhppt	3.530070173661e-16	-0.0185129788651714	0.122	0.209	9.95303285463719e-12	Tex
Nqo2	1.20643266034072e-17	-0.0187183593937903	0.062	0.122	3.40153688583067e-13	Tex
Nek7	9.79322674172207e-14	-0.0187318484739615	0.213	0.334	2.76120027982854e-09	Tex
Spag9	2.2230757504697e-22	-0.0188046414360424	0.102	0.194	6.26796207844931e-18	Tex
Wdr18	1.34931220816588e-13	-0.0188627938469552	0.153	0.247	3.80438577092371e-09	Tex
Trap1	7.21358348943682e-13	-0.0189750015203987	0.114	0.186	2.03386986484671e-08	Tex
Tubb4b	0.00510849809890119	-0.0190354179661668	0.439	0.588	1	Tex
Rfx7	3.90646531680841e-20	-0.0190453731272841	0.058	0.122	1.10142789607413e-15	Tex
Creg1	1.86201755151414e-11	-0.0190733261479313	0.096	0.157	5.2499584864941e-07	Tex
Tyms	1.12528112942783e-32	-0.0190790606813972	0.104	0.219	3.17273014442176e-28	Tex
Znhit3	7.52663812367453e-11	-0.01909328264839	0.094	0.151	2.12213561897003e-06	Tex
Sqstm1	0.816927957411654	-0.0193498146908904	0.737	0.861	1	Tex
Hipk1	2.44394558413483e-25	-0.019379592383081	0.112	0.217	6.89070457446816e-21	Tex
Tatdn2	4.9777151661975e-16	-0.0195209083860582	0.049	0.1	1.40346679110939e-11	Tex
Serhl	5.22159229627575e-13	-0.0195388793827862	0.167	0.265	1.47222794793495e-08	Tex
Cisd1	1.1299892624921e-06	-0.0195817856022434	0.299	0.425	0.0318600472559647	Tex
Ndufaf2	1.42513035045809e-13	-0.0196001795868181	0.096	0.163	4.01815502311658e-09	Tex
Sdhc	1.74995116648648e-10	-0.0196629759164975	0.23	0.346	4.93398731390864e-06	Tex
Pfkp	0.00387211914097034	-0.0196665324992559	0.465	0.629	1	Tex
Atad2	1.02500968960619e-20	-0.0196818707992318	0.154	0.269	2.89001481984465e-16	Tex
Ccdc88c	4.41060441195375e-20	-0.0197019911358571	0.166	0.286	1.24356991395036e-15	Tex
Pom121	3.07031202979538e-20	-0.0197150397123515	0.045	0.101	8.65674476800809e-16	Tex
Txnrd2	1.12349640869159e-13	-0.0198044890615502	0.083	0.145	3.16769812430593e-09	Tex
Ireb2	2.82862457745468e-21	-0.019889086092069	0.057	0.121	7.97530699613348e-17	Tex
Fuz	9.06886694422957e-19	-0.0199854668202279	0.046	0.1	2.55696703492553e-14	Tex
Ivd	6.01152731174996e-13	-0.0199879039522883	0.055	0.102	1.6949501255479e-08	Tex
Sypl	3.59786346614032e-14	-0.0200309410209754	0.084	0.147	1.01441760427826e-09	Tex
Tatdn1	1.826776962237e-16	-0.0201879345826295	0.065	0.126	5.15059764502723e-12	Tex
Ap1g2	4.4035092011894e-15	-0.020188801467577	0.102	0.176	1.24156941927535e-10	Tex
Bdh1	1.8954566973323e-16	-0.0201935747317183	0.088	0.159	5.34424015812841e-12	Tex
Mark3	1.27864592481664e-22	-0.0202470639752338	0.045	0.104	3.60514218502053e-18	Tex
Pias4	7.17972642157936e-15	-0.0203294658985992	0.071	0.13	2.0243238645643e-10	Tex
Psmb6	0.0420086787776111	-0.0203476455128264	0.644	0.806	1	Tex
Caml	8.80672248105497e-15	-0.0203771427659475	0.068	0.126	2.48305540353345e-10	Tex
Adamts10	8.54561917456946e-19	-0.020580481978969	0.122	0.215	2.40943732626986e-14	Tex
Sik3	1.46458356576784e-20	-0.02066996274486	0.056	0.118	4.12939336368242e-16	Tex
Acadsb	2.76619867641487e-13	-0.0206921007506253	0.053	0.101	7.79929716815174e-09	Tex
Mrps10	6.19770826524264e-12	-0.0207094207305178	0.121	0.194	1.74744384538516e-07	Tex
4930402H24Rik	4.27997866134434e-26	-0.0207163361485218	0.039	0.1	1.20673998356604e-21	Tex
Bad	3.74388890832946e-16	-0.0207264133521937	0.14	0.236	1.05558947770349e-11	Tex
Ipo5	1.32730802942391e-15	-0.0207315693191543	0.138	0.229	3.74234498896072e-11	Tex
Nob1	3.34863296066439e-12	-0.0207775477398456	0.161	0.252	9.44147063259324e-08	Tex
Myo18a	9.13699999769888e-18	-0.0208480487047079	0.06	0.119	2.5761771493512e-13	Tex
Atp2a3	1.2631177611154e-12	-0.0208535884876599	0.148	0.232	3.56136052746486e-08	Tex
Zfp672	2.48556978059179e-14	-0.0208692231424905	0.101	0.172	7.00806399637854e-10	Tex
Hid1	3.15265394337563e-15	-0.0209182606493967	0.064	0.12	8.88890779334759e-11	Tex
Anapc1	3.76263033937826e-24	-0.020926150945575	0.102	0.198	1.0608736241877e-19	Tex
Tmem39b	2.3117097775013e-16	-0.0209265329181968	0.059	0.115	6.51786571766491e-12	Tex
Ipo9	7.71360061819629e-21	-0.0209294249669122	0.06	0.126	2.17484969430044e-16	Tex
Acot8	4.41610923162626e-14	-0.0209491257284823	0.141	0.229	1.24512199785702e-09	Tex
Ap1g1	9.11362217875496e-18	-0.0209860977483586	0.098	0.177	2.56958577329996e-13	Tex
Hdac1	2.40412386826328e-06	-0.0210167530003028	0.324	0.457	0.0677842724656831	Tex
Qdpr	5.32170172563946e-09	-0.0210747770780932	0.273	0.403	0.000150045380154405	Tex
Plp2	0.767046874974673	-0.0211214666165325	0.618	0.759	1	Tex
Acad9	1.58847987957418e-51	-0.0211370680337867	0.042	0.136	4.47871902045941e-47	Tex
Dnajb6	0.0594423241051497	-0.021145958852312	0.496	0.683	1	Tex
Ogfod2	2.87860166840834e-15	-0.0211468885129767	0.093	0.163	8.11621740407731e-11	Tex
Setd7	5.4096177758677e-20	-0.0211698917278594	0.051	0.109	1.5252417319059e-15	Tex
Rnf25	7.84865543882442e-14	-0.0211760277999561	0.063	0.117	2.21292840097655e-09	Tex
Fbxo34	9.3879413562236e-13	-0.0212015302148442	0.093	0.156	2.64693006538724e-08	Tex
Golim4	5.96046739293475e-16	-0.0212165324064787	0.115	0.197	1.68055378143795e-11	Tex
Cox16	1.39957776915973e-07	-0.0212233013761711	0.339	0.494	0.00394610952014586	Tex
Trim36	1.89640931672468e-31	-0.0212643344775427	0.051	0.127	5.34692606850523e-27	Tex
Sec11a	0.0734859917203882	-0.0213172781953982	0.489	0.66	1	Tex
Rab3d	4.99227166647086e-13	-0.0213530764069319	0.067	0.119	1.40757099636146e-08	Tex
Mxd4	4.97245480653916e-12	-0.0213733151137182	0.125	0.198	1.40198363270372e-07	Tex
Arl4a	4.15226659197493e-14	-0.0213987769924245	0.129	0.212	1.17073156560733e-09	Tex
Prdx6	0.0152431545791369	-0.0214726871776962	0.755	0.9	1	Tex
Pan3	2.74197103247554e-33	-0.0214782306379689	0.045	0.119	7.73098732606479e-29	Tex
N4bp1	2.53016298473154e-18	-0.0215823917827902	0.063	0.125	7.13379453545058e-14	Tex
Hax1	4.82219708106592e-12	-0.0215895696287339	0.175	0.271	1.35961846700654e-07	Tex
Smim27	7.64753278966658e-14	-0.0216181789324924	0.055	0.104	2.15622187004649e-09	Tex
Zwint	1.06065694149595e-14	-0.0217304704218587	0.17	0.275	2.99052224654782e-10	Tex
Rfc4	4.1096608215193e-13	-0.0217346293954625	0.07	0.124	1.15871886862737e-08	Tex
Cwc25	2.01652422565718e-20	-0.0217575520726621	0.108	0.199	5.68559005424041e-16	Tex
Bms1	9.00088506949679e-18	-0.0217683321541132	0.118	0.208	2.53779954534462e-13	Tex
Dbf4	1.97291153531531e-14	-0.0218433986193871	0.09	0.156	5.56262407382152e-10	Tex
Ppm1j	1.08111042971218e-10	-0.0218799930484851	0.23	0.343	3.04819085657348e-06	Tex
Apex1	3.12813358217736e-12	-0.0218834885096932	0.11	0.178	8.81977263494907e-08	Tex
Rit1	1.43265690607869e-17	-0.0220265668073581	0.089	0.164	4.03937614668886e-13	Tex
Gprin3	1.11924732527781e-09	-0.0220267664356002	0.08	0.129	3.15571783362078e-05	Tex
Aatf	6.03038223783296e-16	-0.0220522841167111	0.099	0.173	1.700266271957e-11	Tex
Vps26c	1.02328342557757e-12	-0.0221171252518636	0.059	0.108	2.88514761841595e-08	Tex
Ap1m1	1.63496596183709e-10	-0.0221195132647646	0.211	0.315	4.60978652939966e-06	Tex
Gfpt1	8.75310594720248e-18	-0.0221725803630499	0.114	0.201	2.46793822181374e-13	Tex
Nup93	6.91467733878049e-14	-0.0221863871776605	0.057	0.107	1.94959327566916e-09	Tex
Smn1	3.753071482121e-24	-0.0222085068809376	0.114	0.217	1.05817850438401e-19	Tex
Snd1	7.92526421850188e-15	-0.0222243708726641	0.21	0.335	2.2345282464066e-10	Tex
U2af1	0.010226187271472	-0.0222422138138136	0.447	0.608	1	Tex
Hspa13	1.28352594827896e-15	-0.0222535941972605	0.052	0.104	3.61890141117254e-11	Tex
Atp5b	0.00213975577716184	-0.0223048097022678	0.819	0.929	1	Tex
Pigu	1.00757857539777e-17	-0.022305669691674	0.048	0.101	2.84086779333403e-13	Tex
Ints14	4.60620710728638e-11	-0.0223702036832237	0.061	0.106	1.2987200938994e-06	Tex
St6galnac4	2.61484306030956e-13	-0.0224215149074571	0.168	0.266	7.37255000854281e-09	Tex
Ptrh2	3.83703456884129e-18	-0.0224262285445038	0.129	0.226	1.0818518966848e-13	Tex
Elp5	1.36312142450083e-13	-0.0224360067122423	0.159	0.253	3.84332085638008e-09	Tex
Srrm2	0.865314909963809	-0.0224850147890079	0.648	0.844	1	Tex
Ralgapb	4.72334901543106e-21	-0.0225128405169294	0.044	0.1	1.33174825490079e-16	Tex
Mgat4a	6.31428349767983e-19	-0.0225317505448177	0.053	0.111	1.78031223217083e-14	Tex
Ndufaf7	7.7206648189136e-26	-0.0225465688808509	0.116	0.223	2.17684144569269e-21	Tex
Acadvl	5.19609117896238e-12	-0.022551124788267	0.154	0.238	1.46503790790844e-07	Tex
Exosc9	8.03826175718824e-15	-0.0225639630078805	0.11	0.187	2.26638790243922e-10	Tex
Mtap	6.75404655561692e-14	-0.0225690438221688	0.12	0.197	1.90430342635619e-09	Tex
Snapc1	1.59315626393336e-15	-0.0225819418215412	0.132	0.22	4.49190408616011e-11	Tex
Iqgap1	0.142381315914746	-0.0226007092054531	0.593	0.792	1	Tex
Abi3	4.10546984353585e-14	-0.0226292360966905	0.098	0.166	1.15753722238493e-09	Tex
Adsl	2.70691895459488e-17	-0.0228394044585076	0.195	0.324	7.63215799248028e-13	Tex
Ruvbl2	1.11272190531828e-14	-0.0228983119298414	0.149	0.244	3.13731941204489e-10	Tex
Lrpprc	9.87501274805144e-20	-0.0229621895126216	0.068	0.135	2.7842598443131e-15	Tex
2810013P06Rik	8.62318599571536e-13	-0.0229832535154166	0.058	0.105	2.43130729149195e-08	Tex
Ehmt2	4.68259718798474e-20	-0.0231549511654481	0.117	0.212	1.3202582771523e-15	Tex
Zdhhc2	1.66356989282916e-19	-0.0232051436079727	0.046	0.101	4.69043531283182e-15	Tex
Rasa2	1.21838146715449e-17	-0.0232470707972622	0.119	0.207	3.43522654664207e-13	Tex
Mrpl37	4.0940860352051e-12	-0.023268020026751	0.118	0.189	1.15432755762608e-07	Tex
Med9	5.27287121846488e-19	-0.0232752897071004	0.117	0.21	1.48668604004617e-14	Tex
Il4ra	1.41307645980674e-15	-0.0233059203559251	0.157	0.258	3.98416907842511e-11	Tex
Aopep	0.000267085467500221	-0.0233247450202292	0.318	0.402	1	Tex
Cdk5rap2	7.1378319227022e-18	-0.0233838117382715	0.048	0.102	2.01251171060589e-13	Tex
Mindy2	1.05256206020488e-12	-0.0234141285085967	0.072	0.127	2.96769872874766e-08	Tex
Mfn2	4.22355054603296e-16	-0.0234608234189389	0.073	0.136	1.19083007645399e-11	Tex
Acp1	4.8745080479913e-09	-0.0235060806951366	0.309	0.463	0.000137436754413115	Tex
Khnyn	1.69634579225145e-17	-0.0235637111240077	0.092	0.168	4.78284696125296e-13	Tex
Chd6	5.67004050721779e-21	-0.0235909495224698	0.06	0.126	1.59866792101006e-16	Tex
Tubb2a	7.89184149761012e-12	-0.023605451353171	0.059	0.105	2.22510471025117e-07	Tex
Brd1	5.85992845948199e-31	-0.0236448618495084	0.043	0.114	1.65220682915095e-26	Tex
Rai1	1.47092150675142e-21	-0.0237100911901243	0.048	0.108	4.14726318828562e-17	Tex
Mlec	1.38213286894853e-10	-0.0237590400958925	0.278	0.416	3.89692362400038e-06	Tex
Pip4p2	1.49866444198375e-11	-0.0237761631516908	0.072	0.124	4.22548439417318e-07	Tex
Tulp4	1.48813171303562e-20	-0.023776961905032	0.045	0.101	4.19578736490393e-16	Tex
Nudt5	2.65690954672135e-13	-0.0237918497059244	0.179	0.283	7.49115646698085e-09	Tex
Eif5	0.00673568268955045	-0.0238425353848194	0.477	0.648	1	Tex
Cct3	1.18365446205205e-05	-0.0238548440060198	0.341	0.475	0.333731375575576	Tex
Chd4	3.24464082892842e-06	-0.0239649450112152	0.445	0.636	0.0914826481716367	Tex
Fam126a	2.9276818360762e-17	-0.0240258427037964	0.05	0.103	8.25459893681684e-13	Tex
Tmem41b	1.78786278389543e-19	-0.0241480698781713	0.074	0.145	5.04087911919315e-15	Tex
Htt	1.3060843256773e-27	-0.0241505108939478	0.058	0.134	3.68250475624715e-23	Tex
Cnot9	3.26652874116303e-12	-0.0241601145107549	0.072	0.125	9.20997778570917e-08	Tex
Vps33a	3.63202211058686e-17	-0.0241640442038516	0.059	0.117	1.02404863407997e-12	Tex
Kmt2c	9.46143412847765e-13	-0.0242022982413294	0.114	0.186	2.66765135252427e-08	Tex
Dad1	0.000264560001462021	-0.0242502608125403	0.8	0.936	1	Tex
Eif3a	0.040879443700063	-0.0243840567371116	0.512	0.706	1	Tex
Atxn3	1.73787866624536e-19	-0.0244446695100042	0.046	0.101	4.8999488994788e-15	Tex
Mtif3	2.15028955937511e-21	-0.0244477153549267	0.052	0.114	6.06274141265811e-17	Tex
Abtb1	6.96954300506261e-16	-0.024564484329319	0.087	0.156	1.9650626502774e-11	Tex
Sra1	0.0199110521655319	-0.0245786815158703	0.47	0.631	1	Tex
Eri3	8.55509232767117e-18	-0.0246420103639607	0.092	0.167	2.41210828178689e-13	Tex
Kdm3a	3.60506026079909e-17	-0.0247490851765948	0.082	0.151	1.0164467405323e-12	Tex
Dnajc4	9.13464505804284e-16	-0.0248276823472848	0.089	0.159	2.57551317411518e-11	Tex
Ascc2	2.58724942220618e-20	-0.0248877703475239	0.056	0.118	7.29474974591033e-16	Tex
Mrpl38	5.13020102320971e-17	-0.0249414639980458	0.137	0.234	1.44646017849398e-12	Tex
Pacs1	9.72593956937476e-18	-0.0250629428130002	0.071	0.137	2.74222866158521e-13	Tex
Nacc1	2.74801309898278e-25	-0.0250922561400399	0.053	0.122	7.74802293258195e-21	Tex
Fahd2a	6.28725866353445e-14	-0.0251178224989436	0.077	0.136	1.77269258018354e-09	Tex
Mrps12	2.84378306893109e-09	-0.0251283928906296	0.288	0.431	8.0180463628512e-05	Tex
Ormdl1	2.89952449787952e-14	-0.025153063087856	0.11	0.183	8.17520932177131e-10	Tex
Zfp809	1.12445835587346e-16	-0.0252051603644416	0.062	0.12	3.17041033438523e-12	Tex
Galnt1	1.06105714017189e-16	-0.0252826610645231	0.123	0.21	2.99165060671464e-12	Tex
Sergef	1.13143056561832e-13	-0.02529953583953	0.082	0.143	3.19006847976085e-09	Tex
Pard6a	1.1083816207694e-15	-0.0253422939851161	0.055	0.107	3.12508197975931e-11	Tex
Ufd1	1.25134589481707e-09	-0.0253581050777724	0.157	0.234	3.52816975043674e-05	Tex
Stk16	2.09047673582846e-14	-0.0253634073284256	0.204	0.326	5.89409915666833e-10	Tex
Galnt7	6.18088999069204e-18	-0.0253790193075181	0.074	0.141	1.74270193287562e-13	Tex
Kcmf1	2.55407162390117e-23	-0.0253935188915925	0.045	0.106	7.20120494358936e-19	Tex
Sars	1.15130896534718e-06	-0.0253944389800795	0.384	0.569	0.0324611562779637	Tex
Mrpl22	1.91835089369222e-15	-0.025405169583495	0.139	0.231	5.40879034476522e-11	Tex
Abhd5	1.35524225131828e-16	-0.0254086694792713	0.062	0.12	3.82110552759189e-12	Tex
Slc35d1	7.03192308250828e-16	-0.0254434257348354	0.086	0.154	1.98265071311321e-11	Tex
Mrpl45	1.14222199687103e-17	-0.0254758478670781	0.167	0.282	3.22049492017788e-13	Tex
Capn2	1.62514003687695e-13	-0.0254831906872917	0.205	0.323	4.58208233397456e-09	Tex
Mapk1ip1l	8.56236454501821e-22	-0.0254988678367682	0.16	0.281	2.41415868346788e-17	Tex
Bicd2	9.80471466743323e-18	-0.0256036081518206	0.068	0.132	2.7644393004828e-13	Tex
Gse1	7.70427246325371e-24	-0.0256099988927917	0.053	0.118	2.17221962101438e-19	Tex
Sec24d	4.44605142469005e-20	-0.0256195021846519	0.068	0.137	1.25356419919136e-15	Tex
Gm43305	1.57543316866238e-12	-0.0257296390959183	0.072	0.126	4.44193381904358e-08	Tex
Polr2h	9.2941957449004e-15	-0.0257807270276479	0.181	0.293	2.62049849027467e-10	Tex
Xpo6	1.11754159113598e-24	-0.0257911520513701	0.065	0.141	3.15090851620791e-20	Tex
Cdk5rap3	1.01708047781597e-12	-0.0258794488033501	0.16	0.25	2.86765840720213e-08	Tex
Rcc2	2.17802751383891e-22	-0.0258802373357127	0.075	0.152	6.14094857526881e-18	Tex
Tbc1d10b	6.69855459685038e-21	-0.0258933546815923	0.045	0.101	1.88865746858196e-16	Tex
St13	3.22181655359508e-07	-0.0259523794637256	0.355	0.51	0.00908391177286133	Tex
Thyn1	8.30471359235125e-15	-0.0260251648000263	0.175	0.282	2.34151399736343e-10	Tex
Gnl1	8.17163007735269e-16	-0.0260252760006996	0.066	0.125	2.30399110030959e-11	Tex
Klhdc4	1.22591548356377e-16	-0.0261487929389224	0.097	0.173	3.45646870590806e-12	Tex
Ip6k1	6.89216546008735e-29	-0.0262080242505486	0.04	0.105	1.94324605147163e-24	Tex
Ddit3	1.75313713895219e-13	-0.0262355725062932	0.09	0.153	4.9429701632757e-09	Tex
Ssh2	1.08905281572411e-18	-0.0262647891847743	0.084	0.157	3.07058441393413e-14	Tex
R3hcc1	3.86079768570048e-15	-0.0262723387490406	0.063	0.119	1.08855190748325e-10	Tex
Dpp8	5.4324097172965e-19	-0.0262805105208757	0.102	0.187	1.53166791979175e-14	Tex
Bag3	7.26302844833476e-16	-0.0263141745930225	0.055	0.108	2.04781087100799e-11	Tex
Snx14	4.2304332390913e-21	-0.0263546144381135	0.053	0.116	1.19277065176179e-16	Tex
Slc37a3	8.36089015863909e-20	-0.0264198081720759	0.062	0.126	2.35735298022829e-15	Tex
Dcakd	1.01445555381451e-19	-0.0264498647105754	0.058	0.121	2.86025743398e-15	Tex
1190007I07Rik	7.3105283584478e-15	-0.0265577260569878	0.131	0.217	2.06120347066436e-10	Tex
Cpsf1	3.33437950224867e-21	-0.026622110713047	0.079	0.156	9.40128300659014e-17	Tex
Slc50a1	9.30229854844273e-07	-0.0266590845787485	0.354	0.51	0.0262278307573343	Tex
Ccr5	1.09539308746719e-07	-0.0267340239343843	0.323	0.45	0.00308846081011374	Tex
Slc25a36	1.18940928552413e-23	-0.0267586254148942	0.06	0.13	3.35353948053527e-19	Tex
Nin	4.59408177079828e-18	-0.0267783046403701	0.102	0.183	1.29530135527657e-13	Tex
Neat1	2.55237132397731e-17	-0.0267950015707367	0.215	0.348	7.19641094795402e-13	Tex
D16Ertd472e	0.187491277789573	-0.0268525771295777	0.598	0.781	1	Tex
Ercc1	6.79351035677793e-16	-0.0269022693656909	0.145	0.242	1.91543024509354e-11	Tex
Taf15	1.03620352847869e-14	-0.0269447015959993	0.236	0.376	2.92157584854566e-10	Tex
Scfd1	1.64277768591674e-15	-0.0271035130627762	0.106	0.183	4.63181168544225e-11	Tex
Ppib	0.000385668846983284	-0.0272700584034427	0.882	0.979	1	Tex
Nfu1	5.82599064623021e-11	-0.0273039218001611	0.259	0.393	1.64263806270461e-06	Tex
Mfap3	2.3495842054546e-17	-0.0273240299569392	0.061	0.12	6.62465266727925e-13	Tex
Pxmp4	1.61534128773398e-27	-0.0273246310324115	0.092	0.189	4.55445476076596e-23	Tex
Khsrp	2.44996318377763e-23	-0.0273249719554567	0.048	0.109	6.90767119666102e-19	Tex
Slc9a9	5.3259236568638e-17	-0.0274308262935257	0.081	0.149	1.50164417505275e-12	Tex
Clpp	5.68416553066004e-14	-0.0274673802620168	0.14	0.227	1.6026504713696e-09	Tex
Colgalt1	6.82892938052888e-16	-0.0275008673658949	0.102	0.178	1.92541663884012e-11	Tex
Itpripl1	4.25365976030056e-30	-0.0275036144662195	0.04	0.107	1.19931936941674e-25	Tex
Dnajc18	4.37153099335535e-23	-0.0275194530038532	0.056	0.123	1.23255316357654e-18	Tex
Enoph1	5.65009985434517e-16	-0.0275289590738757	0.051	0.103	1.59304565393262e-11	Tex
AU040320	4.80089834278829e-23	-0.0276594974768409	0.06	0.129	1.35361328774916e-18	Tex
Mrps5	5.5160812622645e-14	-0.0277541136375614	0.134	0.217	1.55525911189548e-09	Tex
Slc31a1	5.69490300441481e-19	-0.027829287697145	0.057	0.117	1.60567790209475e-14	Tex
Cdk9	6.28876814028409e-29	-0.0278561181089304	0.063	0.145	1.7731181771531e-24	Tex
Ccs	2.24167102660478e-13	-0.0279287716693831	0.175	0.275	6.32039145951218e-09	Tex
Tgs1	4.36037745398498e-20	-0.0279536094161241	0.131	0.233	1.22940842315107e-15	Tex
Coasy	3.67421994927909e-17	-0.0279768215113741	0.052	0.106	1.03594631469924e-12	Tex
Slc39a6	4.9795984921592e-20	-0.0279808883734118	0.121	0.218	1.40399779486429e-15	Tex
Glg1	1.09905809507302e-15	-0.0279910860351956	0.167	0.273	3.09879429905838e-11	Tex
Dnajc11	1.94257350684259e-19	-0.0280484839018339	0.066	0.132	5.47708600254267e-15	Tex
Pycrl	5.13617083341651e-18	-0.0280514322919794	0.083	0.155	1.44814336648179e-13	Tex
Mtx1	7.54411105639859e-18	-0.0281503511129582	0.146	0.25	2.12706211235158e-13	Tex
Pxmp2	1.70967368211635e-18	-0.0281837950261734	0.049	0.104	4.82042494672705e-14	Tex
Aaas	8.52713374629054e-14	-0.0281939790061675	0.098	0.164	2.40422535976662e-09	Tex
Dimt1	1.51282629465232e-23	-0.0282477332858604	0.049	0.112	4.26541373777222e-19	Tex
Spast	2.08791000296277e-18	-0.0282630277939448	0.061	0.123	5.88686225335354e-14	Tex
Nkap	8.62044287298157e-21	-0.0283534198036414	0.118	0.216	2.43053386803715e-16	Tex
Slc39a1	4.38543069276368e-44	-0.0283692040689004	0.039	0.122	1.23647218382472e-39	Tex
Sik2	1.6307458703406e-19	-0.0283974055096686	0.056	0.116	4.59788798142531e-15	Tex
Slfn5	3.03339913454034e-112	-0.0284695879548231	0.01	0.104	8.5526688598365e-108	Tex
Gars	3.31787058608027e-11	-0.0284895775281432	0.28	0.427	9.35473611745332e-07	Tex
Gart	3.92329387126263e-17	-0.0284948130682498	0.101	0.179	1.1061727070025e-12	Tex
Xpot	2.97796185669255e-28	-0.028503079373505	0.061	0.14	8.39636345494464e-24	Tex
G6pdx	4.27873277726435e-16	-0.0285055864919724	0.059	0.115	1.20638870654968e-11	Tex
Chchd7	4.23973361412989e-14	-0.0285616690427438	0.212	0.337	1.19539289250392e-09	Tex
Chchd1	1.86047015967037e-06	-0.0285876049577573	0.338	0.483	0.0524559561519062	Tex
Hnrnpa0	8.47314120309028e-24	-0.0286159355929025	0.075	0.154	2.3890021622113e-19	Tex
Hps4	5.76270694965207e-19	-0.0286547727881798	0.05	0.106	1.6247952244544e-14	Tex
Rangap1	2.4869294759336e-19	-0.0286967351283826	0.16	0.273	7.01189765739479e-15	Tex
Rabgap1	1.13587841713044e-22	-0.0287475205583573	0.052	0.115	3.20260919709927e-18	Tex
Ints6	8.48927022052292e-21	-0.028806265652388	0.049	0.108	2.39354973867644e-16	Tex
Gpalpp1	6.2332220321048e-18	-0.0288817759705106	0.067	0.13	1.75745695195195e-13	Tex
Ralgapa2	2.10009773741377e-26	-0.0289964956158298	0.06	0.135	5.92122557063812e-22	Tex
Sqle	7.5532015734453e-20	-0.0290048626845015	0.063	0.128	2.1296251836329e-15	Tex
Taf6	4.59903198159776e-19	-0.0290227089325569	0.068	0.134	1.29669706721149e-14	Tex
Zfp329	1.20163830431347e-21	-0.0290267178632269	0.052	0.114	3.38801919901183e-17	Tex
Ogg1	3.38047402229732e-18	-0.0290872161547925	0.051	0.107	9.53124650586729e-14	Tex
Ptpra	7.88217452520475e-24	-0.0291079871768209	0.058	0.128	2.22237910738148e-19	Tex
Noc2l	5.79002787213684e-22	-0.0292767006494213	0.095	0.182	1.63249835854898e-17	Tex
Coa7	3.08683115757487e-16	-0.0292833685277843	0.05	0.102	8.70332044878233e-12	Tex
Usp9x	4.73805011731997e-27	-0.0293385901485236	0.126	0.242	1.33589323057836e-22	Tex
G6pc3	4.80043974208455e-17	-0.0293472083944387	0.075	0.14	1.35348398528074e-12	Tex
Slc9a8	3.00387648062947e-23	-0.0293889788944834	0.046	0.106	8.46942973713479e-19	Tex
Rpn2	0.0022090573984419	-0.0293939954176086	0.444	0.612	1	Tex
Cox10	5.9050706172639e-19	-0.0294109451169623	0.063	0.127	1.66493466053756e-14	Tex
Tsc22d2	3.5158003170616e-27	-0.0294305155132649	0.039	0.101	9.91279899395518e-23	Tex
Nit1	9.92848309186744e-18	-0.0294381239066673	0.091	0.166	2.79933580775202e-13	Tex
Cmc2	7.47705711807531e-18	-0.0294447935079331	0.122	0.214	2.10815625444133e-13	Tex
Pcnt	1.06097544515433e-23	-0.0294628000689788	0.069	0.145	2.99142026761263e-19	Tex
Sptan1	3.84727462435441e-16	-0.0294955552595471	0.236	0.377	1.08473908033673e-11	Tex
Mars	5.30353750649055e-19	-0.0295687031803666	0.093	0.172	1.49533239995501e-14	Tex
Tcf20	2.65001763307003e-36	-0.0295820909868825	0.056	0.144	7.47172471644095e-32	Tex
Igsf8	1.90211871921399e-19	-0.0295948301135522	0.051	0.108	5.36302372882385e-15	Tex
Akt1s1	1.9636938292557e-20	-0.0296386849544684	0.045	0.101	5.53663475158644e-16	Tex
S100a13	0.116858039589769	-0.0296915022815532	0.742	0.888	1	Tex
Acin1	4.92588750829155e-08	-0.0297884066203488	0.391	0.574	0.0013888539829628	Tex
Mrps11	5.33572103842331e-17	-0.0297940840551279	0.163	0.272	1.50440654678345e-12	Tex
Creb3	3.11637993205158e-17	-0.0298016598806159	0.13	0.223	8.78663321841942e-13	Tex
Dot1l	5.46356550803602e-30	-0.0298151913631219	0.042	0.11	1.54045229499076e-25	Tex
Eif2b3	7.01715065863388e-19	-0.0298166375410177	0.066	0.131	1.97848562820182e-14	Tex
Tsta3	1.73782909658389e-17	-0.0298864521443191	0.133	0.228	4.89980913781828e-13	Tex
Lars	8.12452339586519e-17	-0.0299250678542472	0.122	0.209	2.29070937146419e-12	Tex
Rnaseh2a	6.95288959058845e-19	-0.0299467530198548	0.101	0.184	1.96036722006641e-14	Tex
Sirt6	1.20666699258885e-22	-0.0299526757302612	0.046	0.106	3.40219758560426e-18	Tex
Nsd3	0.000195715440691936	-0.0299608620855863	0.318	0.399	1	Tex
Crkl	1.52635045575709e-21	-0.0299635326938291	0.065	0.133	4.3035451100071e-17	Tex
Ubxn11	8.76018192498814e-19	-0.0299750413680483	0.083	0.156	2.46993329375041e-14	Tex
Lsm12	7.0057093391856e-09	-0.0299941577694736	0.341	0.512	0.000197525974818338	Tex
Aff4	9.84830228084888e-27	-0.0299950590074859	0.049	0.117	2.77672882808534e-22	Tex
Pten	1.82403171756247e-26	-0.0300379349404049	0.075	0.159	5.14285742766739e-22	Tex
Ccdc43	4.09029340067653e-21	-0.0300854760110616	0.073	0.147	1.15325822432075e-16	Tex
Ndufa6	0.110043357166208	-0.0301187850446309	0.786	0.919	1	Tex
Ufc1	0.00147206972612882	-0.0302049723757426	0.44	0.615	1	Tex
Gtf2f1	1.32006131595216e-13	-0.0302146791626299	0.241	0.375	3.72191288032712e-09	Tex
Tiparp	1.07092320587164e-18	-0.0302451908684627	0.099	0.18	3.0194679789551e-14	Tex
Rgs10	8.51363658797597e-10	-0.0302657838694949	0.244	0.352	2.40041983597982e-05	Tex
Ambra1	7.09049468088885e-27	-0.0302758844435742	0.05	0.118	1.99916497527661e-22	Tex
Gins2	3.0687185579168e-15	-0.0303564154568548	0.054	0.105	8.65225197404641e-11	Tex
Pik3cg	5.97127790233463e-26	-0.0303842234179031	0.116	0.225	1.68360180456325e-21	Tex
Prkra	1.62152613861733e-15	-0.0303850657359465	0.071	0.131	4.57189294783157e-11	Tex
Bpnt1	2.93247220458217e-65	-0.030498678175827	0.025	0.113	8.26810538081942e-61	Tex
Pih1d1	1.76716857092719e-15	-0.0305027605183679	0.137	0.227	4.98253178572922e-11	Tex
Lpin1	1.42161825196657e-22	-0.030507095194215	0.082	0.163	4.00825266141976e-18	Tex
Dusp22	3.49279546858815e-27	-0.0305449877463379	0.045	0.112	9.84793682368429e-23	Tex
Drap1	2.04837553273506e-18	-0.0305588611730279	0.12	0.212	5.7753948145465e-14	Tex
Sec11c	0.104765066045678	-0.0305947970861489	0.706	0.849	1	Tex
Tbck	4.5970569889715e-19	-0.0306359903184941	0.072	0.141	1.29614021804051e-14	Tex
Cdip1	8.85077378662295e-23	-0.030720518391171	0.046	0.106	2.49547566913834e-18	Tex
Washc5	3.65276352507553e-15	-0.0307236589763877	0.056	0.108	1.02989667589505e-10	Tex
Ubp1	4.74256674523399e-31	-0.0307334637543152	0.037	0.102	1.33716669381872e-26	Tex
Lysmd3	2.60075663049389e-20	-0.0307808838761614	0.055	0.117	7.33283331967753e-16	Tex
Ddx39	3.87374655334111e-08	-0.0308039849761734	0.306	0.437	0.00109220284071453	Tex
Klhl9	5.5299754968599e-31	-0.0308320489135049	0.044	0.115	1.55917659133965e-26	Tex
Plcl2	1.63704546295913e-21	-0.0308688736975713	0.051	0.112	4.61564968281325e-17	Tex
Kpna6	1.74480436224058e-20	-0.0308951458724486	0.059	0.123	4.91947589933732e-16	Tex
Fra10ac1	1.04289350999257e-19	-0.0309025981285953	0.061	0.125	2.94043825142404e-15	Tex
Senp5	2.18780383447471e-26	-0.0309273149758011	0.053	0.122	6.16851291130143e-22	Tex
Dlat	3.94327820675213e-20	-0.0309293504764178	0.126	0.225	1.11180729039376e-15	Tex
Ago2	2.0146164484068e-15	-0.0309618581629714	0.171	0.278	5.68021107628296e-11	Tex
Pkp3	0.000107435735314228	-0.0310387473256039	0.431	0.588	1	Tex
Rictor	1.66396369680031e-28	-0.0310398447835728	0.071	0.156	4.69154564312848e-24	Tex
Cep83	1.90608986005976e-16	-0.0310812364782612	0.065	0.123	5.37422036043849e-12	Tex
Ppp1r7	5.77506071569755e-24	-0.0310924024328086	0.116	0.219	1.62827836879092e-19	Tex
Sdr39u1	4.48142083633177e-16	-0.0310979138002871	0.139	0.231	1.26353660480374e-11	Tex
Sidt2	8.38481404081223e-27	-0.0310991550330549	0.122	0.235	2.36409831880701e-22	Tex
Pigc	2.8930250604217e-20	-0.0311062266343241	0.059	0.123	8.15688415785897e-16	Tex
Zbtb44	8.72417534899704e-75	-0.0311319233961976	0.03	0.132	2.45978123964972e-70	Tex
Ppan	1.4114070634612e-16	-0.03115841061443	0.117	0.201	3.97946221542885e-12	Tex
Bet1	1.30867063145654e-18	-0.031188154450574	0.124	0.217	3.68979684539172e-14	Tex
Tut4	1.862535644489e-14	-0.031203573631417	0.085	0.149	5.25141924963675e-10	Tex
Pde4dip	2.38316705207804e-18	-0.0313259885992209	0.057	0.115	6.71933950333402e-14	Tex
Bri3bp	1.22269659089038e-20	-0.0313355192937304	0.237	0.4	3.44739303801541e-16	Tex
Stub1	4.18990220554612e-10	-0.0313518177212394	0.304	0.453	1.18134292685373e-05	Tex
Arfgef1	1.27506694727952e-25	-0.0313850673302293	0.095	0.189	3.5950512578546e-21	Tex
Galns	7.98639952269454e-20	-0.0314012202147219	0.049	0.107	2.25176534542373e-15	Tex
Cep85	9.96310287090323e-23	-0.0314325939340936	0.086	0.169	2.80909685445117e-18	Tex
Gmppa	2.34640046210203e-17	-0.0314404579925344	0.129	0.221	6.61567610289667e-13	Tex
Ppp2r2d	4.54116394769585e-24	-0.0314547959532553	0.043	0.103	1.28038117505284e-19	Tex
Zc3h7b	1.44764069302182e-26	-0.031463732486113	0.058	0.132	4.08162293397503e-22	Tex
Abcf1	2.23900654809851e-11	-0.0314704903628621	0.293	0.449	6.31287896236374e-07	Tex
Otub1	1.15402108046825e-11	-0.0314973828615517	0.299	0.458	3.25376243638022e-07	Tex
Luc7l	1.57417206514783e-20	-0.0314988406341165	0.135	0.239	4.4383781376843e-16	Tex
Tmem154	1.02823555188168e-17	-0.0315048279242698	0.05	0.104	2.89911013853038e-13	Tex
Spen	4.96832218650698e-23	-0.0315368883608974	0.056	0.122	1.40081844048564e-18	Tex
Amz2	2.41286710262793e-22	-0.0315846794633508	0.048	0.109	6.80307879585945e-18	Tex
Uba5	6.15051735265025e-19	-0.0316368753646731	0.121	0.215	1.73413836757974e-14	Tex
Rint1	2.63145212164384e-29	-0.0316489042415004	0.038	0.102	7.41937925697481e-25	Tex
Nudc	1.24728717453757e-07	-0.0316859812731041	0.358	0.524	0.00351672618860869	Tex
Cand1	2.21913682547617e-28	-0.031686045245897	0.094	0.194	6.25685627943006e-24	Tex
Eml2	5.97720252241951e-19	-0.0317057299469561	0.112	0.201	1.68527225119618e-14	Tex
C1galt1c1	2.29282520556569e-18	-0.031712668700307	0.051	0.107	6.46462066709246e-14	Tex
Erbin	3.78393162855513e-14	-0.03174466315525	0.086	0.149	1.06687952267112e-09	Tex
Lyar	2.62374728816761e-14	-0.0317587567310105	0.196	0.31	7.39765547898856e-10	Tex
Tsc2	3.90364595431511e-26	-0.0317591868406099	0.048	0.114	1.10063297681915e-21	Tex
Alkbh7	1.53016831888935e-19	-0.0318033748289486	0.078	0.151	4.31430957510851e-15	Tex
Fdft1	1.30122274207313e-18	-0.0318039118031592	0.115	0.204	3.66879752127518e-14	Tex
Opa1	1.54035660256591e-21	-0.0318346722202988	0.065	0.134	4.34303544093458e-17	Tex
Bloc1s2	3.39095790251138e-16	-0.031840789892164	0.182	0.299	9.56080580613083e-12	Tex
Oma1	1.19495121719507e-19	-0.03187394133306	0.046	0.1	3.36916495688151e-15	Tex
Hdac4	1.78055422506767e-25	-0.0318904658527907	0.066	0.143	5.02027263757829e-21	Tex
Sart3	1.04330588526117e-17	-0.0318910131149565	0.097	0.174	2.94160094349388e-13	Tex
Arl14ep	2.28137936839823e-23	-0.0319278439767474	0.153	0.274	6.4323491291988e-19	Tex
Ppp2r5a	2.74207977800896e-21	-0.031965921034428	0.101	0.19	7.73129393409626e-17	Tex
Elp3	2.07797221770106e-21	-0.0319946005441532	0.06	0.126	5.85884266780814e-17	Tex
Pja2	1.70312293746955e-20	-0.0320178409911808	0.061	0.125	4.8019551221954e-16	Tex
Ift46	2.63950310317644e-25	-0.0320506510437149	0.042	0.102	7.44207899940596e-21	Tex
Polr2f	1.74825903137941e-06	-0.0320640099711217	0.369	0.53	0.0492921633897424	Tex
Mtfmt	8.15856442600577e-48	-0.0320641339787045	0.065	0.175	2.30030723991233e-43	Tex
Gfm1	5.60874780147505e-22	-0.0320728223004075	0.067	0.139	1.58138644262589e-17	Tex
Dhx38	1.61971200031311e-22	-0.0320945991105655	0.071	0.145	4.56677798488283e-18	Tex
Insl6	1.37562115970002e-17	-0.0321106165879925	0.077	0.145	3.87856385977419e-13	Tex
Nrd1	5.13922796684149e-18	-0.0321115259553165	0.209	0.344	1.44900532525096e-13	Tex
Zfp326	6.12657527910357e-20	-0.0321304763476738	0.053	0.112	1.72738789994325e-15	Tex
Ccdc186	4.6250179697795e-20	-0.0321467172247434	0.068	0.137	1.30402381657933e-15	Tex
Polr1e	4.23606626731979e-25	-0.0321582949560948	0.043	0.104	1.19435888407081e-20	Tex
Nudt4	2.17653096621487e-26	-0.0321689933050092	0.042	0.105	6.13672905924283e-22	Tex
Vwa8	1.66706114451654e-21	-0.0321861854004048	0.065	0.134	4.70027889696437e-17	Tex
Hdhd5	7.93173883828533e-15	-0.0322112839949837	0.061	0.114	2.23635376545455e-10	Tex
Sos2	9.45884587615862e-25	-0.032235615724235	0.047	0.111	2.66692159478292e-20	Tex
Prkdc	2.78436730229346e-31	-0.0322390759412832	0.043	0.113	7.85052360881642e-27	Tex
Akap11	1.10474274392125e-26	-0.0322401858864955	0.045	0.11	3.11482216648597e-22	Tex
Pot1b	1.96595133770476e-63	-0.0323540961590495	0.03	0.123	5.54299979665857e-59	Tex
Tnfsf10	5.54227954855996e-29	-0.0324064505462018	0.177	0.324	1.56264571871648e-24	Tex
Mmadhc	4.13580834017589e-17	-0.0324575618383741	0.143	0.241	1.16609116151259e-12	Tex
Sorl1	4.79633522647868e-22	-0.0324653284352642	0.21	0.359	1.35232671710566e-17	Tex
Ndufv1	1.64461724821728e-09	-0.0324748681603658	0.303	0.45	4.63699833134861e-05	Tex
Ranbp10	1.11118381851239e-20	-0.032485689321839	0.053	0.114	3.13298277629568e-16	Tex
Synrg	1.25375276502623e-27	-0.0324872334940727	0.039	0.101	3.53495592099145e-23	Tex
Sbno1	7.81103697638356e-14	-0.0325401755702548	0.32	0.504	2.20232187549134e-09	Tex
Aldoc	4.20007187399087e-11	-0.0325567156629948	0.142	0.216	1.18421026487173e-06	Tex
Mrtfa	2.74053587279998e-13	-0.032567661842463	0.091	0.153	7.72694089335956e-09	Tex
Zc3hc1	7.3737429845429e-18	-0.0326349519837107	0.068	0.131	2.07902683449187e-13	Tex
Psma7	0.0813983440312491	-0.0326754982533786	0.73	0.873	1	Tex
Pfdn1	6.75579705414057e-06	-0.0328355331166317	0.393	0.567	0.190479697941493	Tex
Supt7l	2.60927395420147e-44	-0.0328519843444689	0.03	0.103	7.35684791387105e-40	Tex
Ndufb9	0.365969496988362	-0.0328826476669346	0.689	0.835	1	Tex
Marf1	9.82658176662567e-28	-0.0329255011065371	0.084	0.177	2.77060472910011e-23	Tex
Anapc15	7.65617164732431e-19	-0.0329431443753821	0.1	0.183	2.15865759596309e-14	Tex
Lamtor4	0.0396138550089246	-0.0330163477291892	0.51	0.68	1	Tex
Lmf1	5.30808729645054e-19	-0.0330420157404447	0.061	0.123	1.49661521323423e-14	Tex
Gbe1	5.63365204521532e-23	-0.0330437756351675	0.047	0.108	1.58840819414846e-18	Tex
Aldh16a1	1.52568825298223e-19	-0.0330567230164599	0.053	0.111	4.30167802928339e-15	Tex
Vrk1	1.56583351957732e-20	-0.033066753979626	0.065	0.133	4.41486760844826e-16	Tex
Rpp21	3.92545689196418e-10	-0.0330822812693459	0.29	0.432	1.1067825706893e-05	Tex
Tfpt	1.16829205201761e-19	-0.0330880013669609	0.093	0.174	3.29399944066365e-15	Tex
Ar	4.6165687352076e-14	-0.0330940278006421	0.116	0.191	1.30164155489178e-09	Tex
Mul1	7.98120977056377e-23	-0.0331581250238924	0.059	0.128	2.25030209481045e-18	Tex
Por	4.87968308026651e-18	-0.0332252848192766	0.09	0.165	1.37582664448114e-13	Tex
Dtd2	3.61060463565354e-25	-0.0332316757985082	0.056	0.127	1.01800997702251e-20	Tex
Med13l	1.29204778056777e-31	-0.0332363116496571	0.055	0.134	3.64292871731083e-27	Tex
Tmem159	4.43546558829272e-20	-0.0332837793345853	0.076	0.149	1.25057952261913e-15	Tex
Mrps7	2.48823236302164e-11	-0.0332891315648783	0.265	0.403	7.01557114753952e-07	Tex
Zdhhc21	2.00050080212767e-30	-0.0332931694605425	0.054	0.131	5.64041201159897e-26	Tex
Nkiras1	5.87094262631005e-34	-0.033312098191033	0.034	0.1	1.65531227348812e-29	Tex
Tars	3.71994268699811e-19	-0.0333488752998912	0.131	0.229	1.04883784059912e-14	Tex
Fam98b	1.26698675918913e-19	-0.0333738714442356	0.095	0.176	3.57226916753376e-15	Tex
Eloa	9.43330809852331e-15	-0.0334000261896931	0.096	0.165	2.65972121837865e-10	Tex
Osbpl11	2.77945520488966e-21	-0.0334093811480719	0.053	0.116	7.8366739501864e-17	Tex
Zfp335	7.39709646849782e-28	-0.0334746223077938	0.044	0.11	2.08561134929296e-23	Tex
Rrp9	7.74344363549415e-20	-0.0335080096701826	0.087	0.165	2.18326393302758e-15	Tex
Tet2	1.74553352939955e-35	-0.0335230184053135	0.064	0.155	4.92153178614203e-31	Tex
Mad2l2	9.62237134635716e-18	-0.0335289704429461	0.168	0.283	2.7130276011054e-13	Tex
Txn1	0.21946259273079	-0.0335478581355384	0.822	0.932	1	Tex
Ampd2	2.28449777615014e-28	-0.0335535663724656	0.048	0.118	6.44114147985531e-24	Tex
Sumf2	2.88156905406338e-34	-0.0335797269350274	0.042	0.115	8.12458394793169e-30	Tex
Fuca2	2.69825980053256e-19	-0.03358985000297	0.159	0.273	7.60774350760155e-15	Tex
6030458C11Rik	2.15380159829791e-42	-0.0335901523050023	0.061	0.161	6.07264360640095e-38	Tex
Mrpl34	1.53655530870792e-12	-0.0335996014779867	0.265	0.411	4.33231769290197e-08	Tex
Prr12	3.8243404108221e-32	-0.0336066227125	0.036	0.102	1.07827277883129e-27	Tex
Akt1	5.07292212411357e-25	-0.0336334890705984	0.097	0.191	1.43031039289382e-20	Tex
Pfdn5	0.0511007069972451	-0.0336664957907162	0.955	0.99	1	Tex
Lsm8	5.29849039779545e-05	-0.0337189974345832	0.398	0.55	1	Tex
Ppwd1	5.63662353526432e-24	-0.0337212759572406	0.046	0.108	1.58924600576778e-19	Tex
Pggt1b	1.10648936891707e-20	-0.0337711800732333	0.094	0.177	3.11974677566167e-16	Tex
Abr	1.31169602862752e-24	-0.0337805558920177	0.135	0.25	3.69832695271528e-20	Tex
Hibch	3.9781260068169e-18	-0.0338381852257524	0.056	0.113	1.12163262762202e-13	Tex
Gpatch2l	2.70069768786286e-23	-0.0339317482657455	0.046	0.108	7.61461713092933e-19	Tex
Fkbp15	7.77715240133849e-27	-0.0339626683598178	0.088	0.182	2.19276811955739e-22	Tex
Tmf1	5.11675727949351e-41	-0.0339635729508147	0.068	0.17	1.44266971495319e-36	Tex
Iqsec1	4.73337674390909e-30	-0.0339744310171339	0.095	0.199	1.33457557294517e-25	Tex
Cd274	5.57714359183251e-20	-0.0339795105252019	0.122	0.216	1.57247563571717e-15	Tex
Ube3c	3.62501581564127e-30	-0.0339959580752095	0.04	0.107	1.02207320922005e-25	Tex
Xpo1	2.08365063115951e-25	-0.0340147878666866	0.101	0.198	5.87485295455425e-21	Tex
Cog4	7.57764560537628e-20	-0.0340148678540713	0.057	0.118	2.13651717843584e-15	Tex
Ssna1	8.12428810319595e-09	-0.0340252017382769	0.319	0.468	0.00022906430306961	Tex
Ppa1	3.40778939450408e-11	-0.0340295934269874	0.243	0.363	9.60826219780426e-07	Tex
Flywch1	1.42578451574498e-20	-0.0340310427504411	0.046	0.103	4.01999944214297e-16	Tex
Xrcc6	6.23087069168825e-21	-0.0340403987532202	0.057	0.12	1.7567939915215e-16	Tex
Ltv1	1.77185341202662e-18	-0.0340601246455642	0.1	0.181	4.99574069520906e-14	Tex
Grk4	2.80073184182607e-110	-0.0341065614164853	0.012	0.11	7.89666342802862e-106	Tex
Pym1	7.98503860534879e-19	-0.0341647372184816	0.098	0.18	2.25138163477809e-14	Tex
Gvin1	1.42177296500867e-117	-0.034178148651213	0.008	0.102	4.00868887484196e-113	Tex
Ebag9	1.15209955884185e-20	-0.0342341391934519	0.05	0.109	3.24834470615461e-16	Tex
Prkaca	1.71362062302497e-32	-0.0342664390594873	0.037	0.105	4.83155334661892e-28	Tex
Slc30a7	4.12361296533216e-23	-0.0342824144006627	0.079	0.159	1.1626526755754e-18	Tex
Raph1	6.89306992116812e-27	-0.034322692475471	0.093	0.188	1.94350106427335e-22	Tex
Mga	5.07660230987968e-29	-0.0344264130342382	0.091	0.189	1.43134802127058e-24	Tex
Mettl17	3.52622172109701e-22	-0.034446097279605	0.05	0.112	9.94218214263301e-18	Tex
Arfgap3	3.12906019909807e-20	-0.0344811878099046	0.053	0.112	8.82238523135701e-16	Tex
Pwp1	5.2742646354987e-19	-0.0344974702941217	0.091	0.169	1.48707891397886e-14	Tex
Gm45716	1.28740208875716e-11	-0.0345118215002413	0.099	0.159	3.6298301892508e-07	Tex
Rfwd3	8.3931388126679e-22	-0.0345165724657262	0.048	0.108	2.36644548823172e-17	Tex
Glo1	7.08113034919714e-16	-0.0345207442802608	0.224	0.362	1.99652470195613e-11	Tex
Srp9	0.968816457044408	-0.0345722334151345	0.602	0.783	1	Tex
Leng1	8.42434225660941e-24	-0.0345815599894189	0.057	0.126	2.37524329925102e-19	Tex
Kptn	1.12460651260333e-21	-0.0345908192515313	0.075	0.15	3.17082806228508e-17	Tex
Vps11	2.27375463179704e-22	-0.0346244458976015	0.047	0.106	6.41085118435176e-18	Tex
Fbxw4	4.21846236293788e-23	-0.0346438239456223	0.045	0.105	1.18939546323034e-18	Tex
Gpr89	3.02419616587159e-18	-0.0346661324569639	0.068	0.132	8.52672108967494e-14	Tex
Arhgdib	0.6369385604207	-0.0347030716168593	0.942	0.993	1	Tex
Rad51d	1.01539229188329e-33	-0.0347042941272823	0.068	0.16	2.86289856696494e-29	Tex
Ap2b1	5.76683827117565e-27	-0.0347406635883397	0.147	0.275	1.62596005055797e-22	Tex
Plod2	1.65110860713978e-17	-0.034747797389013	0.114	0.198	4.65530071783061e-13	Tex
Timmdc1	6.62002357043659e-32	-0.0347890461570229	0.064	0.151	1.8665156456846e-27	Tex
Grpel2	2.71890783743005e-25	-0.0347984148080409	0.04	0.1	7.66596064763402e-21	Tex
Clasp2	4.20702796217698e-29	-0.0348773843863007	0.05	0.122	1.1861715339358e-24	Tex
Ncapd3	6.02465173035966e-25	-0.0348953224948811	0.046	0.109	1.69865055537491e-20	Tex
Slc25a40	9.52996099305635e-24	-0.034905750461431	0.049	0.113	2.68697250199224e-19	Tex
Mbd3	2.65715864117715e-20	-0.0349187650635265	0.082	0.158	7.49185878879897e-16	Tex
St8sia4	4.48816268977675e-21	-0.034921791550618	0.102	0.19	1.26543747038256e-16	Tex
Cdc34	1.4228840145582e-22	-0.0349566986050606	0.056	0.122	4.01182147904684e-18	Tex
Uxt	1.96578196929968e-18	-0.0349587942547744	0.118	0.208	5.54252226244044e-14	Tex
Fth1	4.08523461772998e-06	-0.0350017157771101	0.983	0.999	0.115183190046897	Tex
Nceh1	1.48885748147622e-23	-0.035022807950428	0.061	0.131	4.19783366902219e-19	Tex
Rasgrp1	4.10340533088448e-17	-0.0351493541800569	0.238	0.383	1.15695513304288e-12	Tex
Ddx18	1.00915309023319e-18	-0.0351516886331251	0.177	0.298	2.84530713791247e-14	Tex
Rab10os	5.21634358132714e-16	-0.0351633749684975	0.141	0.235	1.47074807275519e-11	Tex
Uba6	1.83961019803431e-28	-0.0351803881388474	0.06	0.139	5.18678095335773e-24	Tex
Ercc4	1.27936047745092e-61	-0.0351804927617061	0.037	0.136	3.60715686617288e-57	Tex
Hspa8	1.99645223459735e-05	-0.0351956710915895	0.988	1	0.562899707544723	Tex
Scaper	1.30221803140509e-25	-0.0352509227501332	0.043	0.106	3.67160373954666e-21	Tex
Ccdc167	7.40316018356762e-39	-0.0352995988882328	0.05	0.136	2.08732101375689e-34	Tex
Surf2	4.96636557630444e-18	-0.0353140668612626	0.1	0.179	1.40026677423904e-13	Tex
Cd80	1.76136503536772e-21	-0.0353319177555362	0.045	0.103	4.96616871721928e-17	Tex
Lyn	3.07992840295e-23	-0.0353627889393481	0.053	0.118	8.68385813211752e-19	Tex
Gm20559	2.8863751568345e-17	-0.0354392794801117	0.049	0.101	8.13813475469488e-13	Tex
Lsm2	1.99412191995202e-14	-0.0354847735007421	0.219	0.346	5.62242675330471e-10	Tex
Mrpl1	8.47531023971068e-30	-0.0354975292696498	0.051	0.125	2.38961372208643e-25	Tex
Gmfb	5.34520394177679e-22	-0.0355012967505096	0.168	0.293	1.50708025138397e-17	Tex
0610009B22Rik	2.36911893020651e-23	-0.0355395040826232	0.045	0.104	6.67973082371725e-19	Tex
Btbd9	4.91019570899939e-22	-0.0355399944385544	0.058	0.124	1.38442968015238e-17	Tex
Leo1	9.25311341774751e-21	-0.0355619460616997	0.084	0.161	2.60891532813391e-16	Tex
Cyb5b	1.96674441741726e-17	-0.035618253519507	0.213	0.35	5.54523588490797e-13	Tex
Fabp5	3.76465141644621e-16	-0.0356355602874956	0.115	0.195	1.06144346686701e-11	Tex
Pdcd2l	1.55959021353838e-23	-0.0356739022385988	0.072	0.15	4.39726460707145e-19	Tex
Mknk2	9.15410878440505e-23	-0.0356754025692222	0.17	0.299	2.581000971763e-18	Tex
Arl6ip4	5.21760308345801e-11	-0.0357546482253931	0.312	0.473	1.47110318938098e-06	Tex
Pip4k2b	9.80005193463372e-21	-0.0357623659928085	0.081	0.157	2.76312464296998e-16	Tex
Med7	2.17525225667015e-28	-0.0357627017804066	0.068	0.152	6.13312373768149e-24	Tex
Zfand3	5.82602448031644e-25	-0.0357632546537423	0.046	0.109	1.64264760222522e-20	Tex
Golga3	1.4949944243642e-22	-0.0357707860252588	0.084	0.166	4.21513677949487e-18	Tex
Lmf2	1.17173995696809e-22	-0.0357913984523001	0.082	0.163	3.30372080867152e-18	Tex
Atp9b	1.94568381524524e-25	-0.0358004502319391	0.082	0.168	5.48585551708395e-21	Tex
Gm11707	2.50892292172321e-21	-0.0358398366841268	0.054	0.117	7.07390817779858e-17	Tex
B230307C23Rik	4.92940746161738e-20	-0.0358427466549474	0.079	0.152	1.38984643380302e-15	Tex
Tbc1d9b	5.1898074051309e-24	-0.0358581787302979	0.136	0.249	1.46326619787666e-19	Tex
Dennd4b	1.64190583866715e-29	-0.0358723407120952	0.038	0.102	4.62935351212204e-25	Tex
Pus1	2.03183534070775e-26	-0.0358760291767577	0.11	0.215	5.72875974312549e-22	Tex
Smox	1.83412557725961e-21	-0.0358972555780273	0.056	0.12	5.17131706508346e-17	Tex
Ctu2	1.73939477760812e-20	-0.0359022107931646	0.099	0.184	4.90422357546611e-16	Tex
Ifrd1	6.30973603499535e-07	-0.0359424081005286	0.379	0.521	0.0177903007506694	Tex
Snrpa1	1.4068543788094e-13	-0.0359665496005784	0.251	0.39	3.96662592105311e-09	Tex
Smc1a	1.08691172185866e-11	-0.0360201636204323	0.308	0.468	3.0645475997805e-07	Tex
Mre11a	1.98267524702487e-22	-0.0360522030741813	0.056	0.12	5.59015285898663e-18	Tex
Cdc73	6.41530238720255e-27	-0.0360705086489203	0.043	0.107	1.80879450807176e-22	Tex
Sbno2	2.20260024614195e-34	-0.0360708217040659	0.045	0.121	6.21023139399722e-30	Tex
Tbc1d15	1.53697074858288e-20	-0.0361514379165697	0.099	0.185	4.33348902562942e-16	Tex
Ap3d1	1.33199167588228e-23	-0.0361763322265659	0.117	0.219	3.7555505301501e-19	Tex
Umps	5.02556561837314e-21	-0.0361831655844915	0.099	0.185	1.41695822610031e-16	Tex
Adck5	1.60038618772375e-21	-0.0362012809689976	0.064	0.133	4.51228885628713e-17	Tex
Setdb1	1.00069624961911e-34	-0.0362019941838442	0.036	0.104	2.82146307580109e-30	Tex
Ten1	2.5208935551608e-14	-0.0362117405890674	0.228	0.359	7.10765937877588e-10	Tex
Psme4	2.26349569078519e-26	-0.0362178503897855	0.055	0.126	6.38192610016885e-22	Tex
Apip	1.44541927659124e-21	-0.0362260735407883	0.078	0.154	4.075359650349e-17	Tex
Dubr	7.73318236563669e-18	-0.0362428700233507	0.093	0.169	2.18037076799127e-13	Tex
Laptm5	0.000142774660195521	-0.0362689826999802	0.969	0.998	1	Tex
Nup37	4.93229576268319e-23	-0.0362705588349839	0.047	0.108	1.39066079028853e-18	Tex
Rfesd	1.69919837317555e-26	-0.0363126751353068	0.054	0.126	4.79088981316847e-22	Tex
Rbm45	8.13324086030567e-26	-0.0363137901859336	0.055	0.125	2.29316726056318e-21	Tex
Coq3	5.72870673033174e-27	-0.036346222460844	0.043	0.107	1.61520886261703e-22	Tex
Msmo1	7.53690882321688e-18	-0.0363594552645871	0.077	0.144	2.125031442706e-13	Tex
Kpnb1	5.12366332235852e-19	-0.0363780623584258	0.225	0.372	1.44461687373898e-14	Tex
Sp3os	1.67906331225774e-20	-0.0364952054682527	0.063	0.129	4.73411900891069e-16	Tex
Tmem106c	2.02772065962701e-21	-0.0365313230495157	0.067	0.138	5.71715839981836e-17	Tex
Zmym3	8.71125473287742e-31	-0.0365326884222107	0.039	0.105	2.45613827193479e-26	Tex
Coq7	2.13290698546438e-23	-0.036560328985992	0.058	0.127	6.01373124551682e-19	Tex
Hmgcs1	2.37314073968525e-20	-0.0365776001584026	0.124	0.222	6.69107031554255e-16	Tex
Gtf2h4	1.44779377781314e-23	-0.0366331019450521	0.051	0.116	4.08205455654416e-19	Tex
Mdh2	0.123099252198422	-0.0366768182177695	0.698	0.854	1	Tex
Siva1	4.74186550418691e-10	-0.03668148460905	0.274	0.405	1.3369689789055e-05	Tex
Mdh1	0.631818329652234	-0.0366824538660804	0.619	0.787	1	Tex
Rhbdd2	2.51607729039366e-47	-0.0366870614016706	0.041	0.129	7.09407992026493e-43	Tex
Pigk	3.24551995388896e-22	-0.0368507833257033	0.123	0.224	9.15074350998992e-18	Tex
Mepce	1.22242350310863e-21	-0.0368731425886874	0.058	0.123	3.44662306701479e-17	Tex
Mef2d	1.10300453450562e-26	-0.0368784263760392	0.1	0.2	3.10992128503861e-22	Tex
Kat2a	1.71488011810809e-25	-0.0368825276943502	0.064	0.14	4.83510449300577e-21	Tex
Zc3h4	1.08820057918414e-27	-0.036964806472758	0.066	0.147	3.06818153300968e-23	Tex
Vma21	1.27158605005732e-18	-0.0369718816198542	0.221	0.368	3.58523686813662e-14	Tex
Emsy	3.43843499375984e-22	-0.0370568771539003	0.082	0.162	9.69466746490586e-18	Tex
Tmem18	7.77663217060148e-24	-0.0370626967923671	0.055	0.122	2.19262144050109e-19	Tex
Rab11fip4	5.34476657677968e-24	-0.0370630214476991	0.047	0.109	1.50695693632303e-19	Tex
Aars	1.61729235115375e-24	-0.0370964424859199	0.13	0.241	4.55995578407799e-20	Tex
Utp18	6.24408180651842e-23	-0.0371223984949364	0.101	0.192	1.76051886534787e-18	Tex
Txlna	7.95941062917959e-27	-0.0371345526555461	0.109	0.215	2.24415582689719e-22	Tex
Pnpt1	3.03828654467696e-29	-0.0372091539173571	0.043	0.109	8.56644891271668e-25	Tex
Ankrd16	5.80414433985567e-27	-0.0372210519368733	0.048	0.116	1.63647849662231e-22	Tex
Bach2	2.6350105958966e-48	-0.0372393841088729	0.029	0.106	7.42941237513046e-44	Tex
Afmid	2.19511674015265e-20	-0.0372426156757055	0.053	0.112	6.18913164886039e-16	Tex
Kcnq1ot1	2.34172361663038e-76	-0.0372592464813685	0.056	0.191	6.60248973708936e-72	Tex
Cd99l2	6.16023884213437e-24	-0.0372605298561801	0.069	0.146	1.73687934153979e-19	Tex
Fam53c	5.76519517396166e-24	-0.0372685665768234	0.059	0.128	1.62549677929849e-19	Tex
Gemin2	3.9970878444641e-21	-0.0372781123719044	0.057	0.12	1.12697891774665e-16	Tex
1500009L16Rik	1.50599724512111e-18	-0.0372799023101933	0.057	0.115	4.24615923261897e-14	Tex
Rbfa	5.75271278767486e-19	-0.0373027386751362	0.149	0.257	1.62197737048493e-14	Tex
Rbm33	1.34793408565641e-34	-0.0373152387094083	0.037	0.106	3.80050015450825e-30	Tex
Ndufa7	0.28051363790433	-0.0373691909056988	0.724	0.871	1	Tex
Ptcd3	6.33288335359174e-26	-0.0373848765150186	0.04	0.1	1.78555646154519e-21	Tex
Faap100	9.63752184124622e-24	-0.0374165413714572	0.053	0.119	2.71729928313937e-19	Tex
Lcmt2	4.00557191384014e-55	-0.0374491917123947	0.024	0.101	1.12937100110723e-50	Tex
Topbp1	1.4641039068444e-29	-0.0374688271331237	0.054	0.129	4.12804096534777e-25	Tex
Otud7b	8.29610931008391e-32	-0.0374995726156463	0.036	0.101	2.33908801997816e-27	Tex
Lyrm1	4.97393755512127e-22	-0.0375240135012802	0.052	0.114	1.40240169366644e-17	Tex
0610030E20Rik	7.78224335629694e-26	-0.0375362799194749	0.093	0.186	2.19420351430792e-21	Tex
Snap29	2.36967822624127e-21	-0.0376026020883244	0.083	0.161	6.68130775888726e-17	Tex
Saysd1	1.71954015063634e-25	-0.0376212253167811	0.081	0.168	4.84824345471917e-21	Tex
Gtf3c6	7.95151417246005e-18	-0.037639037548888	0.184	0.307	2.24192942092511e-13	Tex
Arid1b	2.13200574727758e-33	-0.0376559726692291	0.055	0.138	6.01119020444913e-29	Tex
Rnf139	5.142207784158e-32	-0.0376667468221204	0.043	0.114	1.44984548474335e-27	Tex
Stambp	5.89785705726066e-21	-0.0376907913315259	0.061	0.127	1.66290079729464e-16	Tex
Trp53bp1	6.62551925229921e-34	-0.0376933201357178	0.067	0.158	1.86806515318576e-29	Tex
Uhrf1bp1l	8.08390591272604e-23	-0.0377314139618466	0.097	0.186	2.27925727209311e-18	Tex
Mrps31	6.35701414892102e-23	-0.0377705717633349	0.068	0.141	1.79236013928828e-18	Tex
Cryzl1	3.75917997457619e-24	-0.0377768106994819	0.093	0.183	1.05990079383176e-19	Tex
Arl15	5.09664036569419e-29	-0.0377777315825388	0.044	0.111	1.43699775110748e-24	Tex
Vps13d	3.91918726171312e-32	-0.0377828160972558	0.081	0.178	1.10501484844001e-27	Tex
Kdm5c	6.46935655793021e-26	-0.0378049518952188	0.15	0.275	1.82403508150842e-21	Tex
Ube2c	1.37719411203299e-19	-0.0378594584235332	0.071	0.138	3.88299879887702e-15	Tex
Wdr3	2.52337054485784e-22	-0.0378998628402703	0.068	0.14	7.11464325122668e-18	Tex
Abhd10	1.33766276593593e-28	-0.0379447602594852	0.046	0.115	3.77154016855636e-24	Tex
Polr3d	1.26132130185027e-19	-0.0380345729091054	0.057	0.117	3.55629541056683e-15	Tex
Dhx40	2.88085793125011e-28	-0.0380525892334252	0.078	0.168	8.12257893715968e-24	Tex
Mrps25	1.85425411863955e-23	-0.0380859482494973	0.197	0.346	5.2280694875042e-19	Tex
Akap8l	2.80478787494537e-22	-0.0381522433982982	0.101	0.191	7.90809941340848e-18	Tex
Cramp1l	4.42755259204145e-45	-0.038152326959888	0.033	0.109	1.24834845332609e-40	Tex
Vps39	1.93605295916281e-38	-0.038188547058995	0.045	0.125	5.45870131835953e-34	Tex
Hmgcr	2.02769559279663e-27	-0.0382453581268611	0.145	0.271	5.71708772389011e-23	Tex
Smim12	2.87393420101549e-16	-0.0382528196617232	0.169	0.277	8.10305747976318e-12	Tex
Atg7	2.6031834984399e-28	-0.038304161931644	0.047	0.116	7.33967587385131e-24	Tex
Cep120	3.10137745375291e-31	-0.0383502228176383	0.092	0.195	8.74433373085633e-27	Tex
Zfp445	4.36145152923817e-24	-0.0383827783568037	0.073	0.151	1.2297112586687e-19	Tex
Surf6	1.1473459247998e-22	-0.0383860663286872	0.053	0.117	3.23494183497304e-18	Tex
Trak2	7.512306339175e-28	-0.0384292124343574	0.054	0.127	2.11809477233039e-23	Tex
Usp42	1.28501884741561e-26	-0.0384313148896496	0.043	0.106	3.62311064028832e-22	Tex
Nprl2	1.22850393052936e-19	-0.0385077582476605	0.089	0.167	3.46376683212753e-15	Tex
Sephs1	1.32906200426215e-33	-0.0385471619569662	0.047	0.124	3.74729032101713e-29	Tex
Abcb1a	4.47335995690989e-27	-0.0386199455656778	0.108	0.212	1.26126383985074e-22	Tex
Ccr7	2.31122376118641e-07	-0.0387194920864427	0.113	0.16	0.00651649539466509	Tex
Unc93b1	7.81188951098007e-19	-0.0387359149160706	0.099	0.18	2.20256224762083e-14	Tex
Gigyf2	1.76579308035144e-29	-0.0387719736132089	0.073	0.161	4.97865359005088e-25	Tex
Ints4	1.73311239232842e-27	-0.0387848950914165	0.065	0.143	4.88651039016999e-23	Tex
Rlf	8.10948941484488e-26	-0.0387927633905632	0.119	0.228	2.28647054051551e-21	Tex
Psmb3	0.117461979257111	-0.0387936419646857	0.774	0.905	1	Tex
Cluap1	2.25388406903903e-24	-0.0388040421165537	0.06	0.131	6.35482613265556e-20	Tex
Smarca4	1.44228817603923e-24	-0.0388146375460951	0.192	0.339	4.06653151234261e-20	Tex
Gpatch8	4.73192794184713e-27	-0.0388687211566357	0.109	0.214	1.3341670832038e-22	Tex
Thoc6	1.36364041424487e-24	-0.0388808539580607	0.044	0.105	3.84478414796342e-20	Tex
Pcyt2	5.70137301096606e-24	-0.0389244527938517	0.112	0.212	1.60750212044188e-19	Tex
Copg2	9.15301795819497e-24	-0.038933718386063	0.075	0.153	2.58069341331307e-19	Tex
Csnk1g1	1.28973622691813e-33	-0.0389558340360138	0.077	0.174	3.63641129179567e-29	Tex
Aff1	1.05255361907929e-34	-0.03896569161949	0.051	0.131	2.96767492899406e-30	Tex
Cltb	3.67301368564158e-19	-0.0390093592312643	0.128	0.223	1.03560620866664e-14	Tex
Arl16	3.9196380951197e-33	-0.0390458419128912	0.052	0.131	1.105141960919e-28	Tex
Lancl1	1.32997838409621e-27	-0.0390555477271233	0.102	0.204	3.74987405395926e-23	Tex
Tmem109	1.45441910085502e-15	-0.0390711546629013	0.161	0.261	4.10073465486072e-11	Tex
C1qtnf6	8.02511267285347e-16	-0.0390947339218045	0.205	0.32	2.26268051811104e-11	Tex
Prkaa1	1.474408863342e-36	-0.039113875201014	0.038	0.111	4.15709579019276e-32	Tex
Arfip2	7.52474480168892e-30	-0.0391155635888959	0.048	0.12	2.12160179683619e-25	Tex
Ckap5	2.74134625469218e-24	-0.0391317889087617	0.083	0.167	7.72922576510461e-20	Tex
Rab4b	4.12737944010648e-08	-0.0391318843098899	0.339	0.485	0.00116371463313802	Tex
Xrcc5	1.00595906361612e-28	-0.0391732368446587	0.047	0.116	2.83630157986566e-24	Tex
Elmsan1	3.37868291112598e-22	-0.0391869273107542	0.1	0.188	9.52619646791969e-18	Tex
Stat5a	2.47184490805205e-30	-0.0392555450501134	0.073	0.163	6.96936671825276e-26	Tex
Zfp692	6.15263380142293e-24	-0.0393123541759731	0.043	0.103	1.73473510031119e-19	Tex
Nr2c2	1.063854673443e-33	-0.0393455658273863	0.052	0.132	2.99953825177255e-29	Tex
Trmt6	3.77143829228921e-21	-0.0394005641643702	0.115	0.21	1.06335702651094e-16	Tex
Klhl28	1.58560510683278e-21	-0.0394260352654424	0.062	0.129	4.47061359871504e-17	Tex
Atl3	1.94150134315562e-26	-0.0394820114645816	0.127	0.241	5.47406303702727e-22	Tex
Hscb	4.37753694469997e-11	-0.0395521324322505	0.293	0.437	1.23424654155816e-06	Tex
Ssr1	2.07959157945048e-21	-0.0395534655327157	0.264	0.443	5.86340845826063e-17	Tex
Kif3b	8.88401912711141e-26	-0.039562720799381	0.045	0.108	2.50484919288906e-21	Tex
Ahctf1	3.57829895523822e-30	-0.0395773555257192	0.088	0.187	1.00890139042942e-25	Tex
Gmfg	0.831582419420494	-0.0395947967280588	0.748	0.874	1	Tex
Hif1an	2.48126371506821e-28	-0.0396047713439375	0.047	0.116	6.99592304463483e-24	Tex
Mrpl16	1.23987335658611e-20	-0.0396110976225427	0.165	0.286	3.49582292889454e-16	Tex
Tbc1d17	6.90324606902818e-29	-0.0396451757440174	0.066	0.148	1.9463702291625e-24	Tex
Rif1	7.79730419871508e-27	-0.0396473331388464	0.106	0.21	2.19844991882772e-22	Tex
Nfrkb	1.99699447073407e-29	-0.0396652385370087	0.08	0.172	5.63052591023472e-25	Tex
Ifitm10	2.46478880086654e-21	-0.0397091140301268	0.084	0.162	6.94947202404322e-17	Tex
Tubb6	5.4205657205859e-16	-0.0397429702926471	0.118	0.199	1.52832850491919e-11	Tex
Exosc2	4.33695488301202e-43	-0.039759409417374	0.041	0.123	1.22280442926524e-38	Tex
Eif2b1	1.28070021073862e-22	-0.0397680984993412	0.091	0.176	3.61093424417754e-18	Tex
Pmepa1	4.55321531867705e-17	-0.0398276700745047	0.075	0.14	1.28377905910099e-12	Tex
Ubac1	4.40434191262601e-31	-0.0398646343507897	0.043	0.112	1.2418042022649e-26	Tex
Trappc9	5.3239916906895e-42	-0.0398705941076877	0.125	0.269	1.5010994571899e-37	Tex
Ints10	3.47941700476477e-25	-0.0398759706343005	0.055	0.124	9.81021624493426e-21	Tex
Rab35	6.61930492542875e-25	-0.0398806087533784	0.053	0.12	1.86631302372464e-20	Tex
Rhbdf2	1.26347697350502e-27	-0.0398874548305412	0.042	0.107	3.5623733267974e-23	Tex
Ptrhd1	1.4132994656815e-26	-0.0398926537587156	0.104	0.205	3.984797843489e-22	Tex
Ubap2	5.34786500662539e-29	-0.0399308028647537	0.074	0.161	1.50783053861803e-24	Tex
Zfp871	3.5910760570152e-33	-0.0399355361357341	0.085	0.187	1.01250389427544e-28	Tex
Kif2a	3.66205359232873e-41	-0.0399484310539916	0.063	0.161	1.03251601035708e-36	Tex
Tnrc18	4.97944819683412e-32	-0.0399761203965767	0.085	0.185	1.40395541909738e-27	Tex
Nedd4	6.06912021066367e-22	-0.0399880844676587	0.17	0.295	1.71118844339662e-17	Tex
Tbc1d7	1.05288646259563e-25	-0.0399930654338942	0.067	0.145	2.96861338128837e-21	Tex
Camta1	3.22183128556356e-28	-0.040050097640899	0.063	0.143	9.08395330964647e-24	Tex
Cwc22	3.42986340505705e-23	-0.0400501684492659	0.074	0.151	9.67049987055835e-19	Tex
Ppp4r3a	4.89778727887359e-15	-0.0400631542874164	0.113	0.189	1.38093112327841e-10	Tex
Akr1e1	6.06187637597237e-28	-0.0400983966778239	0.042	0.106	1.70914604420541e-23	Tex
Tars2	6.55322805825026e-25	-0.0401395675639384	0.064	0.139	1.84768265102366e-20	Tex
Farsa	1.39091718221184e-19	-0.040146139444463	0.142	0.246	3.92169099524627e-15	Tex
Nfic	1.03928723008558e-27	-0.0401502537220079	0.061	0.138	2.9302703452263e-23	Tex
Strada	4.36471880575006e-27	-0.0401504055973206	0.043	0.107	1.23063246728123e-22	Tex
Nfatc2	2.36039246942683e-28	-0.0401726503175012	0.071	0.155	6.65512656754896e-24	Tex
Trmt13	2.28521451998474e-29	-0.0402348147585674	0.052	0.126	6.44316233909697e-25	Tex
Rida	1.93568136768787e-18	-0.0402551579004248	0.051	0.106	5.45765361619594e-14	Tex
Map7d1	1.28311065904796e-24	-0.0402779193642959	0.108	0.207	3.61773050318572e-20	Tex
Haus4	1.97180446424081e-21	-0.0402784589349164	0.075	0.149	5.55950268692697e-17	Tex
Zfp959	8.43812202820878e-52	-0.0402832777363456	0.025	0.1	2.37912850585346e-47	Tex
Wdr37	1.38521698817679e-28	-0.0402929467508735	0.05	0.12	3.90561929816447e-24	Tex
Tcp11l2	2.1814581595244e-23	-0.0403436327241052	0.083	0.166	6.15062128077904e-19	Tex
Relch	4.55351170400963e-19	-0.0403607111768529	0.064	0.128	1.28386262494552e-14	Tex
Ndufs1	1.47983770463381e-21	-0.0403714602333417	0.107	0.198	4.17240240821503e-17	Tex
Gpi1	0.70783252849601	-0.0403799733723913	0.893	0.973	1	Tex
Ngrn	1.53383049569404e-23	-0.0404651788062816	0.069	0.143	4.32463508260933e-19	Tex
Nop56	1.99440162720604e-15	-0.0404734358632947	0.234	0.37	5.62321538790743e-11	Tex
Chchd4	1.80964382222066e-24	-0.0404838962135198	0.074	0.153	5.10229075675114e-20	Tex
Polr3a	1.0260122144539e-32	-0.0404859871587332	0.046	0.119	2.89284143865277e-28	Tex
Sbf1	1.02209879353152e-31	-0.0404873729597933	0.126	0.253	2.88180754836212e-27	Tex
Abhd18	1.88442370481829e-22	-0.0405212175384821	0.046	0.106	5.31313263573518e-18	Tex
Mfsd11	1.4993711610034e-79	-0.040527337429036	0.017	0.104	4.2274769884491e-75	Tex
Plcxd2	1.10311037322955e-26	-0.0405417955857947	0.104	0.204	3.11021969732071e-22	Tex
Snapc3	4.22806512536532e-27	-0.0405440905052081	0.067	0.147	1.19210296209675e-22	Tex
Samm50	5.6649553976656e-14	-0.0405815415905759	0.248	0.387	1.59723417437182e-09	Tex
Sdccag8	6.47361096144058e-32	-0.0405897561169745	0.057	0.139	1.82523461057817e-27	Tex
Tpgs2	9.49070021257195e-29	-0.0405915410132706	0.077	0.166	2.67590292493466e-24	Tex
Ddx49	1.98662849828931e-20	-0.0406394144396382	0.097	0.18	5.60129905092671e-16	Tex
Nrm	9.25826073973781e-23	-0.0406551278041394	0.066	0.138	2.61036661556907e-18	Tex
Mpst	2.18314945628277e-19	-0.0406752443130708	0.142	0.246	6.15538989198926e-15	Tex
Fbxo11	1.34509201615738e-33	-0.0406921021563828	0.042	0.114	3.79248693955572e-29	Tex
Slc12a6	3.57242959879864e-31	-0.0407061382074726	0.039	0.106	1.00724652538128e-26	Tex
Wrap53	1.1403772789955e-24	-0.0407170281890942	0.043	0.104	3.2152937381278e-20	Tex
Strn3	5.17139608882937e-31	-0.0407185280369932	0.036	0.1	1.45807512724544e-26	Tex
Spg20	6.46690788885193e-29	-0.0407332021117808	0.04	0.105	1.8233446792618e-24	Tex
Mrps34	4.96358573352396e-12	-0.0407771221221915	0.29	0.444	1.39948299756708e-07	Tex
Hist1h4i	9.10828031597825e-26	-0.0407880146311758	0.04	0.101	2.56807963509007e-21	Tex
Tnrc6c	1.61070452510081e-33	-0.0408009081031286	0.035	0.101	4.54138140852172e-29	Tex
Exosc7	8.14181763814499e-17	-0.040845880948298	0.161	0.266	2.29558548307498e-12	Tex
Psmg2	2.7832525488813e-18	-0.04090448695019	0.153	0.258	7.84738056157081e-14	Tex
Tmem209	2.22638010526341e-32	-0.0409528097168372	0.046	0.119	6.27727870679019e-28	Tex
Polr2i	1.00579982572706e-17	-0.0410195084126486	0.209	0.341	2.83585260863745e-13	Tex
Alyref	1.54658767983606e-31	-0.0410621675155056	0.037	0.102	4.36060396329778e-27	Tex
Unc45a	1.98038004692225e-21	-0.0410800356423326	0.107	0.198	5.58368154229728e-17	Tex
Eya3	6.49211113614924e-26	-0.0411107084537266	0.054	0.123	1.83045073483728e-21	Tex
Parn	1.00463423373501e-24	-0.0411212202178426	0.06	0.131	2.83256622201587e-20	Tex
Abhd17a	1.19948301566883e-23	-0.0411972810040467	0.089	0.176	3.38194236267828e-19	Tex
Prkar2a	4.80590476747778e-25	-0.0412173505997844	0.048	0.112	1.35502484919036e-20	Tex
Hsdl2	3.99098399745876e-23	-0.0412274758391084	0.117	0.219	1.1252579380835e-18	Tex
Mllt11	5.91979563824352e-37	-0.0412494728362759	0.034	0.103	1.66908638020276e-32	Tex
Ggct	3.8872359242713e-21	-0.0412506670653324	0.11	0.202	1.09600616884829e-16	Tex
Dnase1l1	2.35506013320373e-25	-0.041252886674039	0.041	0.101	6.64009204556792e-21	Tex
Smarcc1	2.65503337189809e-23	-0.0412779837683517	0.154	0.274	7.48586659206666e-19	Tex
Tasor2	2.26195533269682e-18	-0.0412899284932625	0.065	0.128	6.37758306053869e-14	Tex
Snrnp70	1.61068762246723e-08	-0.0413151607525987	0.418	0.622	0.000454133375154636	Tex
Nsdhl	2.10956180784827e-26	-0.041317952129418	0.042	0.105	5.94790951722819e-22	Tex
Cltc	8.18512525640574e-17	-0.0413240074530515	0.316	0.506	2.3077960660436e-12	Tex
Xpr1	3.02997768594354e-28	-0.0413561710570853	0.057	0.132	8.5430220855178e-24	Tex
Dnmt1	1.58435070810482e-19	-0.0413599440029999	0.208	0.345	4.46707682150154e-15	Tex
Ppm1k	7.35680585384819e-70	-0.0413619375590041	0.021	0.106	2.0742514104925e-65	Tex
Gpkow	1.53766366366825e-29	-0.0413878359850447	0.063	0.145	4.33544269971263e-25	Tex
Exoc1	7.30582919920859e-29	-0.0414276097087016	0.05	0.122	2.05987854271686e-24	Tex
Dmap1	3.61882089668449e-23	-0.0414678758995165	0.063	0.134	1.02032655182019e-18	Tex
Ddhd2	1.63256989419679e-29	-0.0414720846820207	0.124	0.243	4.60303081668786e-25	Tex
Paf1	3.57384254280512e-23	-0.0414953087033566	0.137	0.248	1.0076449049439e-18	Tex
Zfp322a	1.20616156226383e-30	-0.0415630932237266	0.043	0.111	3.40077252480286e-26	Tex
Eif3h	0.0207399646914978	-0.0415644078269235	0.945	0.99	1	Tex
Myg1	3.34397060315087e-23	-0.0415938688034796	0.132	0.241	9.42832511558388e-19	Tex
Nup98	8.26675510207686e-26	-0.0416024784896811	0.099	0.194	2.33081160103057e-21	Tex
Rmdn3	3.59262612913734e-29	-0.0416182229347511	0.039	0.103	1.01294093711027e-24	Tex
Tbxa2r	1.27910347423299e-25	-0.0416481778758882	0.051	0.118	3.6064322455999e-21	Tex
Nsmce1	3.77081526106359e-21	-0.0416590213235163	0.15	0.265	1.06318136285688e-16	Tex
Ttpal	1.91390254268963e-25	-0.0417047697674879	0.063	0.138	5.3962482191134e-21	Tex
Cdc27	3.98582905919356e-32	-0.0417065665736178	0.064	0.151	1.12380450323962e-27	Tex
Haus6	1.01351261115819e-35	-0.0417311481975324	0.034	0.103	2.85759880716051e-31	Tex
Flcn	6.77147298769968e-31	-0.0417390155899943	0.051	0.126	1.90921680888192e-26	Tex
Utp14a	1.97914229749662e-22	-0.041744715759887	0.108	0.202	5.58019170779172e-18	Tex
Tmsb4x	1.52862428981278e-59	-0.0417766815806484	0.999	1	4.30995618512713e-55	Tex
Gcc2	5.23834742498373e-26	-0.0418449111925331	0.07	0.149	1.47695205647416e-21	Tex
Zmym2	8.28575578077603e-35	-0.0418604701092088	0.04	0.112	2.3361688423898e-30	Tex
Helb	3.86149815289591e-39	-0.0418889350515374	0.039	0.115	1.088749404209e-34	Tex
Upf1	1.0653975633283e-35	-0.0419263718228836	0.071	0.168	3.00388842980413e-31	Tex
Apc	6.76810109365991e-38	-0.0419392041598858	0.037	0.109	1.90826610335741e-33	Tex
Camta2	2.93525807207067e-40	-0.0419547654964248	0.049	0.136	8.27596013420324e-36	Tex
Fh1	2.56127409281548e-21	-0.0419620919068777	0.17	0.294	7.22151230469324e-17	Tex
Uchl5	7.79312131816272e-18	-0.041971750968429	0.207	0.34	2.19727055565598e-13	Tex
Ip6k2	1.60837675647557e-25	-0.0420059207037983	0.053	0.121	4.53481826488286e-21	Tex
Mavs	1.98105999495807e-23	-0.0420325263992967	0.049	0.111	5.58559865578429e-19	Tex
Elp2	2.07826758032253e-22	-0.0420435310731514	0.106	0.198	5.85967544271936e-18	Tex
Zdhhc16	5.76688690668553e-29	-0.0420546502837438	0.065	0.148	1.62597376333999e-24	Tex
Gm11110	6.39780513943407e-21	-0.042063428290775	0.065	0.132	1.80386115906344e-16	Tex
Dhdds	2.79931933150079e-26	-0.0420981989926307	0.072	0.153	7.89268085516647e-22	Tex
Aacs	1.47554230028153e-25	-0.0421039982156788	0.05	0.117	4.16029151564376e-21	Tex
Cul4b	3.40200729575092e-28	-0.0421292155653259	0.049	0.119	9.59195957036972e-24	Tex
Pigm	1.08097059852818e-39	-0.0421324135082002	0.036	0.11	3.04779660255019e-35	Tex
Zfp644	6.07904680770691e-28	-0.0421334504359056	0.058	0.134	1.71398724743296e-23	Tex
Snx15	3.78937260335981e-21	-0.0421758477030607	0.072	0.144	1.0684136055173e-16	Tex
Ddx19b	2.92939194957616e-28	-0.0421765571067446	0.066	0.148	8.25942060182998e-24	Tex
Ddost	0.0300997274691512	-0.0422016526015327	0.52	0.716	1	Tex
Zfp654	3.09757518061733e-28	-0.0422124903937305	0.062	0.141	8.73361322175056e-24	Tex
Gabarapl1	7.71508518601885e-21	-0.0422636819040436	0.176	0.302	2.17526826819801e-16	Tex
Klhl6	1.06838413116538e-19	-0.0422771306260845	0.116	0.207	3.01230905782079e-15	Tex
Ell	4.37180761800274e-31	-0.0423040123758369	0.054	0.132	1.23263115789587e-26	Tex
Dhrs7b	5.36752897218153e-27	-0.0423105988703543	0.041	0.104	1.51337479370658e-22	Tex
Ranbp1	0.00193330942709267	-0.0423107948858075	0.487	0.656	1	Tex
Bcl7c	1.19009512603237e-24	-0.0423528498315772	0.113	0.216	3.35547320784827e-20	Tex
N6amt1	2.97059452132319e-41	-0.0423575400583842	0.058	0.152	8.37559125287074e-37	Tex
Tbl3	8.41246591362824e-23	-0.0424152844759315	0.066	0.138	2.37189476434748e-18	Tex
3110040N11Rik	1.59089304575484e-19	-0.0424362624946408	0.157	0.269	4.48552294250577e-15	Tex
Tssc4	5.93093388460717e-27	-0.0424652783509333	0.048	0.116	1.67222680876499e-22	Tex
Usp7	1.4534349857591e-30	-0.0425400495384712	0.081	0.176	4.09795994234779e-26	Tex
Rab11a	5.14544532481514e-07	-0.0425545499322286	0.401	0.575	0.0145075830933163	Tex
Polr3gl	9.74838740235362e-35	-0.0425932931906272	0.092	0.202	2.7485578280936e-30	Tex
Trappc2	2.05759469361051e-27	-0.0426054470718787	0.048	0.117	5.80138823863482e-23	Tex
Ndufs5	0.00060804055211051	-0.0426207763062634	0.449	0.619	1	Tex
Bud13	1.46180011747755e-28	-0.0426265046763289	0.049	0.119	4.12154543122796e-24	Tex
Bcl2l13	1.37890765598391e-29	-0.0426314794889149	0.063	0.145	3.88783013604664e-25	Tex
Slc37a4	8.37963109817541e-26	-0.0426509080011007	0.047	0.112	2.36263698813056e-21	Tex
Mettl6	1.1254078146599e-27	-0.0426667448950939	0.05	0.12	3.1730873334336e-23	Tex
Nudt3	3.33791403224501e-45	-0.0426692665127445	0.047	0.138	9.4112486139148e-41	Tex
Mettl3	2.60343911237027e-29	-0.0426891371266916	0.048	0.118	7.34039657732797e-25	Tex
Hip1	1.68892663976866e-23	-0.0427313892807089	0.22	0.378	4.76192866082774e-19	Tex
Copb2	7.2050080225006e-15	-0.0427488759037586	0.26	0.409	2.03145201194404e-10	Tex
Smarcc2	5.51401506590272e-28	-0.0427492084314392	0.143	0.269	1.55467654783127e-23	Tex
Mcm3ap	3.56160733054474e-37	-0.0427638502024442	0.06	0.151	1.00419518684709e-32	Tex
Zbtb38	1.0113785495325e-27	-0.0428246808640689	0.088	0.183	2.85158182040688e-23	Tex
Dph5	2.9836628938268e-61	-0.0428674013495139	0.063	0.189	8.41243752914465e-57	Tex
Zhx1	3.37823344676227e-34	-0.0428813874710556	0.045	0.121	9.52492920314622e-30	Tex
Klhl24	9.43364681571992e-30	-0.042893840957713	0.06	0.139	2.65981671969223e-25	Tex
Als2	1.02145411312233e-68	-0.042928096766175	0.023	0.11	2.8799898719484e-64	Tex
Snapc2	1.76011260981594e-24	-0.0429763606779192	0.047	0.109	4.96263750337605e-20	Tex
Trappc6a	9.54860713806827e-09	-0.0429807897711023	0.344	0.5	0.000269222978257835	Tex
Tsr1	9.95366142375249e-28	-0.0429917672438594	0.074	0.159	2.80643483842702e-23	Tex
Trim24	7.97912012196893e-31	-0.0429927925732009	0.037	0.101	2.24971291838914e-26	Tex
Saal1	1.1006978374644e-28	-0.0430129199755757	0.064	0.145	3.10341755273087e-24	Tex
Med6	2.4700762051923e-31	-0.0430661991698147	0.036	0.1	6.9643798605397e-27	Tex
Nus1	5.96975590772663e-33	-0.0430740100566928	0.073	0.167	1.68317267818352e-28	Tex
Nf2	2.78772764935127e-30	-0.0431561354315361	0.059	0.139	7.8599981073459e-26	Tex
Map1s	5.75656868230555e-28	-0.0431847482008313	0.051	0.121	1.62306453997605e-23	Tex
Recql	4.16240241123956e-27	-0.0431924008561695	0.077	0.163	1.17358935984899e-22	Tex
Smu1	5.68088718949151e-18	-0.0431984937224081	0.239	0.393	1.60172614307713e-13	Tex
Fars2	4.99953528531569e-22	-0.0432086515391799	0.108	0.201	1.40961897369476e-17	Tex
Srm	8.29418348435779e-21	-0.0432091486096337	0.053	0.114	2.33854503341468e-16	Tex
Frmd4a	2.71396133416107e-24	-0.04321477541392	0.077	0.157	7.65201398166714e-20	Tex
Brap	8.16172972711579e-46	-0.0432434191110334	0.028	0.101	2.3011996965603e-41	Tex
Mrps2	4.6618367687458e-27	-0.0432503143066814	0.057	0.131	1.31440487694788e-22	Tex
Memo1	4.70992235218683e-20	-0.0433287724242339	0.147	0.254	1.32796260719908e-15	Tex
Alkbh3	5.28801436451316e-23	-0.04333063818165	0.106	0.2	1.49095565007449e-18	Tex
Urm1	2.2710728533575e-28	-0.043338776026034	0.086	0.179	6.40328991004147e-24	Tex
Entpd6	6.98463397033547e-30	-0.0433598495289077	0.038	0.102	1.96931754793608e-25	Tex
Vti1b	1.00323539659636e-07	-0.0433683894624438	0.382	0.564	0.00282862220070344	Tex
Rfxank	2.54015153607288e-38	-0.0433992586090048	0.049	0.133	7.1619572559575e-34	Tex
Abcf3	2.3737223735127e-24	-0.0434148661439289	0.073	0.151	6.69271023211907e-20	Tex
Arnt	9.39291843450976e-35	-0.0434325415554552	0.045	0.12	2.64833335261003e-30	Tex
Zfp142	5.45758531894808e-33	-0.0434410164336226	0.039	0.108	1.53876618067741e-28	Tex
Ttll12	1.37982614963493e-29	-0.0434874289237216	0.055	0.131	3.8904198288957e-25	Tex
Hjurp	2.25191208699182e-36	-0.0434973403868765	0.046	0.126	6.34926612927344e-32	Tex
Ptpn4	3.23033429928442e-30	-0.0435238218309366	0.042	0.11	9.10792755683242e-26	Tex
Sec24a	3.85504181673233e-32	-0.0435302656588455	0.072	0.163	1.08692904022768e-27	Tex
Prpf39	1.47976703493118e-41	-0.0435624945241227	0.038	0.116	4.17220315498846e-37	Tex
Arl5b	2.38242920095664e-31	-0.0435956987907106	0.067	0.155	6.71725913209724e-27	Tex
Adipor2	3.65141855038046e-23	-0.0435980134786152	0.151	0.27	1.02951746027977e-18	Tex
Mrpl55	4.02573018192673e-20	-0.0436176405320782	0.173	0.296	1.13505462479424e-15	Tex
Ripk2	2.00181626430705e-28	-0.0436406096123547	0.069	0.152	5.64412095721374e-24	Tex
Hacd2	9.19496103187781e-19	-0.0436704868676943	0.185	0.309	2.59251926293795e-14	Tex
Slc52a2	1.06825516731642e-25	-0.0436825076470622	0.066	0.143	3.01194544424864e-21	Tex
Cyb561a3	5.77198195547027e-24	-0.0436875379314823	0.042	0.101	1.62741031234484e-19	Tex
Entpd5	4.68355073595315e-28	-0.0437310093158613	0.038	0.1	1.32052713000199e-23	Tex
Prmt2	8.41162979278179e-23	-0.0437366912216743	0.077	0.155	2.37165902007483e-18	Tex
Aimp1	0.00105058549078547	-0.0437730554841731	0.478	0.656	1	Tex
Edem2	1.80128319710041e-20	-0.0437733648059477	0.158	0.272	5.07871797422461e-16	Tex
Kars	1.92591891808552e-21	-0.0437840350209167	0.167	0.289	5.43012838954213e-17	Tex
Syne1	2.59646164454406e-68	-0.0437968265428748	0.045	0.158	7.32072360679199e-64	Tex
Rabgef1	2.92135214817987e-27	-0.0438162118032233	0.073	0.157	8.23675238179313e-23	Tex
Prrc2a	2.48500853850544e-19	-0.0438330014451395	0.306	0.497	7.00648157431609e-15	Tex
Praf2	7.40968610227929e-23	-0.0438522173575208	0.083	0.165	2.08916099653765e-18	Tex
Dctn1	2.63140009542142e-25	-0.0438612151161276	0.125	0.235	7.41923256904068e-21	Tex
Mief1	3.95078904859322e-26	-0.0439194820346216	0.045	0.109	1.11392497225086e-21	Tex
Nelfcd	4.24789961104339e-25	-0.0439390283417364	0.074	0.155	1.19769529533368e-20	Tex
Tcf12	4.27012922286759e-27	-0.0439606312061143	0.078	0.165	1.20396293438752e-22	Tex
Fam216a	2.28811552889642e-25	-0.0440071654114955	0.053	0.121	6.45134173372347e-21	Tex
Gng2	0.0715495086536983	-0.0440207113545731	0.627	0.804	1	Tex
Gmeb1	1.53460329281047e-69	-0.0440445719075114	0.045	0.161	4.32681398407912e-65	Tex
Klhl20	1.13345444827679e-30	-0.0441973579720138	0.052	0.127	3.19577481691642e-26	Tex
Jak2	6.49384088445929e-35	-0.0442502321514529	0.041	0.114	1.8309384373733e-30	Tex
Nudt1	9.78415620247622e-29	-0.04426185941708	0.06	0.138	2.75864284128817e-24	Tex
Haus8	5.87864401727183e-27	-0.0442796852405837	0.09	0.184	1.65748368066979e-22	Tex
Tm6sf1	2.84243787252886e-19	-0.0442996396633556	0.163	0.275	8.01425358159511e-15	Tex
Abcb7	1.19995566468508e-38	-0.0443457222248769	0.043	0.122	3.38327499657958e-34	Tex
Tm9sf4	6.89955404520405e-31	-0.0443962929003098	0.073	0.163	1.94532926304528e-26	Tex
Ankrd17	9.05725657303617e-31	-0.0444869368836582	0.142	0.274	2.55369349076755e-26	Tex
Dnlz	2.75283337529664e-25	-0.0444913516389244	0.148	0.271	7.76161370164887e-21	Tex
Wipf2	5.92005992502861e-54	-0.0445171272341605	0.045	0.143	1.66916089586182e-49	Tex
Slc7a6os	2.45645248146062e-29	-0.0445396937471048	0.061	0.14	6.92596777147823e-25	Tex
Lztfl1	1.23632259918389e-33	-0.0445544620990373	0.035	0.101	3.48581156839898e-29	Tex
Ctr9	3.40672318138444e-26	-0.044569686699894	0.092	0.185	9.60525600991342e-22	Tex
Slc35e2	2.24869515662338e-77	-0.044594040008124	0.033	0.142	6.34019599409962e-73	Tex
Sinhcaf	1.96472393751008e-19	-0.0446108592433808	0.07	0.136	5.53953914180966e-15	Tex
Clpx	8.35831174788367e-24	-0.0446128194067564	0.067	0.141	2.3566259973158e-19	Tex
Zzz3	2.65906009160749e-36	-0.0446368451423076	0.039	0.113	7.49721992828731e-32	Tex
Cenpc1	1.0467635335767e-38	-0.044673707394211	0.032	0.102	2.95134978291951e-34	Tex
Rragc	5.44673370482988e-32	-0.044698785458786	0.046	0.12	1.53570656807679e-27	Tex
Ppox	2.31649292177358e-25	-0.044709410720288	0.042	0.103	6.53135179294061e-21	Tex
Apmap	5.40474637626962e-25	-0.0447199344388134	0.067	0.143	1.52386824078922e-20	Tex
Rrn3	8.51624775049944e-40	-0.0447343269251519	0.04	0.118	2.40115605325332e-35	Tex
Larp7	7.96955150436365e-23	-0.0447434750623505	0.156	0.278	2.24701504665533e-18	Tex
Thap7	2.46335484124789e-22	-0.0447739589894793	0.129	0.234	6.94542897489841e-18	Tex
Hexim1	4.73306508696956e-22	-0.0447761348524144	0.107	0.199	1.33448770127107e-17	Tex
Zfyve19	9.85366204688891e-28	-0.0447809068687986	0.056	0.13	2.77824001412033e-23	Tex
Mtmr12	1.35015609584056e-31	-0.0447821877050397	0.06	0.143	3.80676511222245e-27	Tex
Ppp4r2	4.08824722844473e-34	-0.0448143452481412	0.053	0.135	1.15268130605999e-29	Tex
Vcpkmt	1.2152246545338e-14	-0.0448268380461125	0.229	0.355	3.42632591345805e-10	Tex
Hspd1	6.36138032129592e-05	-0.0448507725259318	0.455	0.634	1	Tex
Pdpk1	6.49556226879312e-25	-0.0448616716083544	0.117	0.221	1.83142378168622e-20	Tex
Rnf168	5.10200007650596e-69	-0.0448669478410116	0.05	0.17	1.43850892157086e-64	Tex
Atp5e	0.000133487294139283	-0.044884990450248	0.938	0.985	1	Tex
Trub2	2.17725142470066e-35	-0.044891048399804	0.039	0.11	6.13876039194352e-31	Tex
Slc9a1	1.83468732294743e-32	-0.0448920082031732	0.041	0.111	5.17290090705028e-28	Tex
Hmg20a	9.25366997811953e-26	-0.0449004082085105	0.04	0.101	2.6090722503308e-21	Tex
Ube4a	2.53256547614022e-38	-0.0449097774006446	0.053	0.14	7.14056835997735e-34	Tex
Gxylt1	3.53880268133614e-31	-0.0449128521382076	0.056	0.135	9.97765416002725e-27	Tex
Stt3b	1.42758050975757e-25	-0.0449153843942185	0.157	0.288	4.02506324726147e-21	Tex
Atp6v1g1	0.00484494755536747	-0.0449586084642937	0.501	0.695	1	Tex
Thrap3	1.23702064236853e-17	-0.0450035307343549	0.312	0.509	3.48777970115807e-13	Tex
Dhrs4	3.25222460711999e-26	-0.0450174284680712	0.074	0.156	9.1696472797748e-22	Tex
Borcs8	1.4481159211668e-09	-0.0450355502402292	0.342	0.5	4.08296283972979e-05	Tex
Strip1	3.83118862629482e-26	-0.0450491756107126	0.089	0.181	1.08020363318382e-21	Tex
Mycbp	2.5574617270447e-28	-0.0450751742635113	0.074	0.161	7.21076333940253e-24	Tex
Ap3s2	7.15773828246011e-33	-0.0451769410498363	0.095	0.203	2.01812430873963e-28	Tex
Vps13c	2.01422227798761e-36	-0.0451844656305692	0.046	0.125	5.67909971278607e-32	Tex
Tmed7	5.21442336329338e-32	-0.0451959102495668	0.053	0.131	1.47020666728057e-27	Tex
Rufy2	1.65370642302493e-47	-0.0452140055251716	0.032	0.111	4.66262525971878e-43	Tex
Tmsb15b1	3.83211296642552e-30	-0.0452653417043181	0.039	0.104	1.08046425088367e-25	Tex
Tasor	3.33489871811525e-19	-0.0452687473932839	0.058	0.118	9.40274693572594e-15	Tex
Numb	4.13768014099149e-31	-0.0452969226732378	0.054	0.132	1.16661891575255e-26	Tex
Tmem131	9.75545045695147e-34	-0.0452985418724307	0.037	0.105	2.75054925633747e-29	Tex
Rbm27	6.01614536710073e-28	-0.0453111487277689	0.155	0.29	1.69625218625405e-23	Tex
Limk1	6.28682928276045e-34	-0.0453323834322053	0.035	0.102	1.77257151627431e-29	Tex
Mcfd2	3.00412251637563e-23	-0.0453340429568825	0.073	0.149	8.47012343492109e-19	Tex
Lactb	2.5160382252869e-31	-0.0453463616582885	0.038	0.104	7.09396977619641e-27	Tex
Senp3	1.52453045189889e-29	-0.0453597024244844	0.069	0.155	4.29841360912893e-25	Tex
Gemin8	1.15948137392729e-44	-0.0453863236234473	0.031	0.106	3.26915773378798e-40	Tex
2700062C07Rik	2.84899980664907e-27	-0.0453994449858372	0.048	0.115	8.03275495484706e-23	Tex
Cdv3	5.23497773535147e-34	-0.0454357457400016	0.115	0.238	1.47600197248235e-29	Tex
Adprhl2	3.94265057863577e-28	-0.0455246470878179	0.078	0.167	1.11163033064635e-23	Tex
Fbxl15	1.17416041654127e-30	-0.0455458095821167	0.038	0.104	3.31054529443811e-26	Tex
Fam168a	3.00389074857837e-28	-0.045550046958892	0.066	0.147	8.46946996561672e-24	Tex
Tsfm	2.28890578185613e-23	-0.0455774842963623	0.121	0.224	6.45356985194337e-19	Tex
Fbrs	5.49915802890113e-29	-0.0456021925431096	0.056	0.132	1.55048760624867e-24	Tex
Spns1	1.96165953703987e-29	-0.0456061752477672	0.049	0.12	5.53089906468392e-25	Tex
Ankhd1	8.81402650640105e-30	-0.045611832120644	0.089	0.186	2.48511477347977e-25	Tex
Phf12	1.13421052880392e-35	-0.0456267708363651	0.057	0.143	3.19790658596266e-31	Tex
Snhg8	1.85575993664797e-13	-0.0456444993424295	0.208	0.315	5.23231514137895e-09	Tex
Ccdc25	6.25193364732874e-22	-0.0456652047031502	0.155	0.272	1.76273269186434e-17	Tex
Arid2	8.56208876297447e-41	-0.0456957390997702	0.041	0.121	2.41408092672065e-36	Tex
Smpd5	4.7741421626237e-24	-0.0456962418738291	0.08	0.161	1.34606938275175e-19	Tex
Rapgef1	1.50665886385771e-37	-0.045710413428602	0.11	0.237	4.24802466664683e-33	Tex
Mthfs	2.3056803579337e-21	-0.0457392768456598	0.097	0.182	6.50086576919406e-17	Tex
Kdsr	1.75990734663624e-44	-0.0457472069117019	0.041	0.125	4.96205876384087e-40	Tex
Ipo8	1.2923513342487e-42	-0.0457741811100655	0.077	0.188	3.64378458691421e-38	Tex
Thoc5	5.56939127890078e-26	-0.0458760158287949	0.068	0.146	1.57028987108607e-21	Tex
Arhgap17	7.32981692278281e-30	-0.0459000396148385	0.101	0.206	2.06664188137861e-25	Tex
Rpf2	1.37549863949153e-23	-0.0459269785922141	0.086	0.17	3.87821841404637e-19	Tex
Pak1ip1	2.54107427143381e-19	-0.0459364412862278	0.223	0.371	7.16455890830762e-15	Tex
2810004N23Rik	1.62867592115499e-24	-0.04594388938192	0.099	0.192	4.59205175969649e-20	Tex
Ttc17	4.32502664120276e-30	-0.0459630821638921	0.046	0.117	1.21944126148712e-25	Tex
Gdpd5	2.41847549557756e-32	-0.0459980515201271	0.041	0.111	6.81889165978094e-28	Tex
Cwc27	8.64161628346925e-29	-0.0460045087608555	0.061	0.14	2.43650371112415e-24	Tex
Parp4	8.80898730381054e-25	-0.0460064667072698	0.168	0.3	2.48369397030938e-20	Tex
Epb41l2	8.89126290075908e-29	-0.0460284155640236	0.04	0.104	2.50689157486902e-24	Tex
Nrros	2.47818438984889e-28	-0.0460302208061462	0.044	0.109	6.98724088717894e-24	Tex
Ino80d	2.34794526322712e-39	-0.0460812531432584	0.064	0.16	6.62003166966886e-35	Tex
Cmas	5.08279870862958e-31	-0.0460853258322164	0.046	0.118	1.43309509589811e-26	Tex
Cse1l	7.11188183293168e-29	-0.0461210828782508	0.055	0.129	2.00519508279509e-24	Tex
Uspl1	3.87541889544252e-28	-0.0461251376771255	0.051	0.122	1.09267435757002e-23	Tex
Atr	4.40692631630786e-31	-0.0461776628654085	0.049	0.122	1.242532874883e-26	Tex
Mapk6	8.34860319283184e-37	-0.0462145341243857	0.06	0.15	2.35388867021894e-32	Tex
Setd1b	2.25961996383852e-36	-0.0463081630371576	0.044	0.121	6.37099848804271e-32	Tex
Rpp30	8.42540717270663e-27	-0.0463373344281	0.054	0.125	2.37554355234464e-22	Tex
Arl6ip6	6.17547340762835e-28	-0.0463545032660542	0.068	0.15	1.74117472728081e-23	Tex
Armc7	8.90757032105498e-17	-0.0463795493919998	0.224	0.355	2.51148945202145e-12	Tex
Igtp	8.26045297647822e-12	-0.0463816793552354	0.291	0.424	2.32903471671803e-07	Tex
Ube2q1	6.66297943758159e-38	-0.0464189861494512	0.054	0.14	1.87862705242613e-33	Tex
Nup50	5.55055359735211e-27	-0.0464434313328542	0.154	0.285	1.56497858677343e-22	Tex
Kdm5b	6.67931343819127e-23	-0.0464478853130079	0.115	0.212	1.88323242389803e-18	Tex
Ncln	4.2321496286421e-30	-0.046452659703299	0.055	0.131	1.19325458779564e-25	Tex
Uqcc3	1.48193801643834e-11	-0.0464536523559018	0.298	0.444	4.17832423734789e-07	Tex
Synj1	2.02492024005227e-35	-0.0464592694930692	0.052	0.134	5.70926261682739e-31	Tex
Cwf19l2	2.2178637433056e-42	-0.0464970993536392	0.043	0.127	6.25326682425014e-38	Tex
Lonp1	2.47879197343029e-27	-0.0465424598033055	0.091	0.185	6.98895396908671e-23	Tex
Morf4l2	6.03223265182086e-17	-0.0465538460200436	0.228	0.365	1.70078799618089e-12	Tex
Vps37a	1.69926231213806e-33	-0.0465743692478068	0.095	0.203	4.79107008907325e-29	Tex
Cdc23	1.03768040968896e-31	-0.0466024386126971	0.037	0.102	2.92573991511803e-27	Tex
Tut1	3.63121474027327e-34	-0.0466278531701321	0.036	0.105	1.02382099602005e-29	Tex
Ahcyl1	1.20212148630928e-33	-0.0466515104192221	0.058	0.143	3.38938153064902e-29	Tex
Cox18	1.65169547771265e-25	-0.0466684129775084	0.082	0.168	4.65695539941082e-21	Tex
Ccdc6	8.7333602452482e-54	-0.0466798266627576	0.026	0.105	2.46237092114773e-49	Tex
Fam3a	1.07903746059775e-25	-0.0467048240573628	0.061	0.134	3.04234612015535e-21	Tex
2510039O18Rik	1.92989724565052e-27	-0.0467078409834565	0.053	0.124	5.44134528411163e-23	Tex
Cdadc1	1.40092306075959e-29	-0.0467185910119729	0.062	0.142	3.94990256981165e-25	Tex
Zfp84	1.61809752340509e-46	-0.0467584996062205	0.036	0.118	4.56222596724066e-42	Tex
Ubr1	3.32971630422289e-33	-0.0467674658027649	0.059	0.144	9.38813511975643e-29	Tex
Cfap97	6.37049262637387e-28	-0.0467699849783508	0.04	0.103	1.79616039600611e-23	Tex
Scarb2	3.54961878092444e-21	-0.0467867928231247	0.154	0.268	1.00081501528165e-16	Tex
Ankrd13a	4.28509768733341e-26	-0.0467987922999727	0.067	0.144	1.20818329294366e-21	Tex
Atp13a3	3.78350916168669e-37	-0.0468079086043402	0.045	0.123	1.06676040813756e-32	Tex
Mcoln1	1.20421365187036e-30	-0.0468208171225582	0.038	0.103	3.39528039144848e-26	Tex
St7l	1.90070717107327e-37	-0.0468731164718322	0.042	0.118	5.3590438688411e-33	Tex
Rnpc3	6.7437129203065e-32	-0.046880242481149	0.061	0.144	1.90138985788042e-27	Tex
Aptx	1.49872461186481e-32	-0.0468989071741292	0.052	0.131	4.22565404315282e-28	Tex
Nfe2l1	3.59629332799363e-32	-0.0469296019317206	0.055	0.135	1.0139749038278e-27	Tex
Tstd2	3.39310638254824e-54	-0.0469324211569317	0.027	0.107	9.56686344559476e-50	Tex
Gstt2	2.33958556760724e-23	-0.0470444879773368	0.106	0.2	6.59646150786862e-19	Tex
Aurkaip1	0.0113945771178381	-0.047062079652616	0.523	0.71	1	Tex
Ctnna1	2.83145921507658e-23	-0.0470735715297766	0.134	0.243	7.98329925690843e-19	Tex
Gps1	1.08653613124968e-16	-0.0471043205393613	0.222	0.355	3.06348862205847e-12	Tex
Socs4	8.47442741009235e-27	-0.0471112553767843	0.062	0.138	2.38936480827554e-22	Tex
Nufip1	2.051691238935e-29	-0.0471187530328163	0.085	0.18	5.78474344817722e-25	Tex
Crtc3	1.64260161769075e-40	-0.0471234090297891	0.036	0.111	4.63131526107908e-36	Tex
Tfip11	6.57004436880432e-27	-0.0471494145789154	0.079	0.165	1.85242400978438e-22	Tex
Scyl3	1.70173693465901e-36	-0.0472026019423101	0.046	0.125	4.79804728727108e-32	Tex
Faf1	3.23357702169374e-43	-0.0472098915549188	0.037	0.116	9.11707041266551e-39	Tex
Pbdc1	9.75378096750779e-24	-0.0472231805458181	0.175	0.31	2.75007854378882e-19	Tex
Thap4	9.70819144828239e-31	-0.0472361467899124	0.053	0.129	2.73722457884322e-26	Tex
Hint3	1.93801377220304e-19	-0.0472539656613487	0.224	0.372	5.46422983072647e-15	Tex
Atp2a2	1.45014224765111e-35	-0.0472855766532594	0.091	0.201	4.0886760672523e-31	Tex
Ibtk	1.32378424438587e-30	-0.0473204294222373	0.039	0.104	3.73240967704595e-26	Tex
Kpna1	1.74861639735235e-34	-0.04734328459181	0.099	0.212	4.93022393233496e-30	Tex
Chd1l	6.61148958597292e-31	-0.0473457636060971	0.054	0.13	1.86410948876506e-26	Tex
Ssr2	0.00186144519962223	-0.0473568230016018	0.486	0.672	1	Tex
Ssh1	2.64435001652844e-35	-0.0473797899411254	0.042	0.116	7.45574487160194e-31	Tex
Rars2	5.10481844156727e-33	-0.0473864128739495	0.038	0.106	1.43930355959989e-28	Tex
Slc35d2	2.2278592251962e-38	-0.0473934897618598	0.04	0.116	6.28144908544068e-34	Tex
Mzt2	4.04570527441435e-30	-0.0474063253721188	0.053	0.129	1.14068660212113e-25	Tex
Tsen34	3.18450746338181e-34	-0.0474124171347455	0.04	0.112	8.97871879300502e-30	Tex
Prpf3	3.68547888504475e-27	-0.0474488289043587	0.052	0.122	1.03912077163837e-22	Tex
Pip5k1c	4.66517361277573e-31	-0.047472693828633	0.069	0.157	1.31534570012212e-26	Tex
Gpr132	3.07815133640714e-18	-0.0475158326317083	0.257	0.414	8.67884769299993e-14	Tex
Usp21	3.83741693177135e-30	-0.0475244278787372	0.037	0.101	1.08195970391293e-25	Tex
Calcoco1	5.85657183760052e-33	-0.0475295793072718	0.042	0.113	1.65126042961147e-28	Tex
Gramd1a	3.96882030275716e-14	-0.047536681701189	0.306	0.471	1.11900888436238e-09	Tex
Tmco6	4.25701467323136e-38	-0.0475404023742526	0.035	0.108	1.20026528711758e-33	Tex
Mrpl2	1.33443850199337e-22	-0.0475653115503215	0.148	0.264	3.76244935637032e-18	Tex
Arel1	1.38651415899435e-29	-0.0476086731254237	0.042	0.109	3.90927667128456e-25	Tex
Ube2n	5.15388958195336e-09	-0.0476169320931412	0.408	0.608	0.000145313916763175	Tex
Nsun2	1.9729926057564e-20	-0.0476231667095393	0.209	0.351	5.56285265193018e-16	Tex
Brix1	5.28224750080587e-25	-0.0476328625194413	0.156	0.283	1.48932968285222e-20	Tex
Lrch3	5.22394371134577e-35	-0.0476394102883332	0.067	0.161	1.47289092941394e-30	Tex
Abca7	3.72680565093408e-35	-0.0476971974265369	0.054	0.138	1.05077285328086e-30	Tex
Fkbp8	0.000917071118074833	-0.0476987282198176	0.502	0.688	1	Tex
Atm	1.83277581956857e-30	-0.0477224728127869	0.068	0.154	5.16751142327358e-26	Tex
Rpain	4.74028611175921e-34	-0.0477368266551554	0.042	0.115	1.33652366921051e-29	Tex
Pear1	9.43757042034212e-30	-0.0477520809514932	0.062	0.143	2.66092298001546e-25	Tex
Borcs6	1.00907840561117e-30	-0.0477672697900501	0.044	0.114	2.8450965646207e-26	Tex
Nprl3	1.63333826744822e-35	-0.0477776782545843	0.037	0.108	4.60519724507026e-31	Tex
Snai3	4.66071123446375e-26	-0.0477791158468529	0.052	0.119	1.31408753255705e-21	Tex
Taok1	1.25019844823934e-34	-0.0477980544444888	0.068	0.161	3.52493452481083e-30	Tex
Khdc4	9.9244221749798e-20	-0.0478027369866064	0.084	0.158	2.79819083223555e-15	Tex
Safb	3.30349224668952e-30	-0.0478460823645238	0.101	0.208	9.31419638954111e-26	Tex
Rrm2b	2.09133184619221e-32	-0.0478617333648139	0.05	0.126	5.89651014033895e-28	Tex
Pnpo	3.05164112339063e-28	-0.0478731645390233	0.049	0.118	8.60410214739988e-24	Tex
Tfrc	7.67508318135819e-30	-0.04787603995993	0.107	0.215	2.16398970298394e-25	Tex
Cd3d	1.15764798365237e-14	-0.0479425246353129	0.981	1	3.26398848990784e-10	Tex
Suclg1	1.60197584483319e-15	-0.0479515090517384	0.267	0.424	4.51677089450718e-11	Tex
Tmem43	2.50371790163971e-28	-0.0479599102257963	0.077	0.165	7.05923262367316e-24	Tex
Fnip1	2.09081284580088e-32	-0.0479627328386458	0.051	0.129	5.89504681873557e-28	Tex
Tbcd	5.23176490771928e-32	-0.0479846478798805	0.066	0.153	1.47509611573145e-27	Tex
Cox19	3.90511651023355e-23	-0.048029651175263	0.133	0.242	1.10104760006035e-18	Tex
Itpkb	9.98855498022962e-29	-0.048059181873114	0.13	0.25	2.81627307667574e-24	Tex
Map3k4	5.69462994890326e-31	-0.0480687805494269	0.062	0.145	1.60560091409327e-26	Tex
Tmub1	1.41238242722799e-23	-0.0480691731906661	0.089	0.174	3.98221225356931e-19	Tex
Commd3	3.38019545758129e-07	-0.048073321622756	0.388	0.553	0.00953046109265046	Tex
Rbbp5	2.5345991789762e-35	-0.0481045866259042	0.045	0.122	7.1463023851234e-31	Tex
Nip7	2.54557897303461e-35	-0.0481404809976194	0.163	0.319	7.17725991447107e-31	Tex
[truncated: 4,473 more rows]
