# Supplementary material for: Orthogonal cytokine engineering enables novel synthetic effector states escaping canonical exhaustion in tumor-rejecting CD8+ T cells
Source: Nat Immunol. 2023 Apr 20;24(5):869–83. doi: 10.1038/s41590-023-01477-2 (PMC10154250; doi:10.1038/s41590-023-01477-2)
Supplement: Supplementary file 5 — DEGs were calculated using the function find.discriminant.genes (ProjecTILs) using a two-sided non-parametric Wilcoxon rank sum test with Bonferroni correction. [file 41590_2023_1477_MOESM5_ESM.csv]

	p_val	avg_log2FC	pct.1	pct.2	p_val_adj	cluster
Nme2	3.07E-136	1.00232089	0.943	0.488	8.65E-132	C6
Aldoa	3.87E-106	0.930717819	0.949	0.408	1.09E-101	C6
Tomm6	1.04E-89	0.88073598	0.691	0.245	2.93E-85	C6
mt-Co2	4.06E-44	0.822666323	0.992	0.403	1.14E-39	C6
Tff1	5.91E-51	0.742547135	0.379	0.056	1.67E-46	C6
Serpine2	3.35E-53	0.738602349	0.602	0.216	9.45E-49	C6
mt-Atp6	9.88E-25	0.727533193	0.992	0.415	2.78E-20	C6
mt-Co3	2.93E-32	0.698979907	0.965	0.386	8.25E-28	C6
Vps28	4.52E-72	0.69839308	0.498	0.055	1.27E-67	C6
Nme1	2.84E-56	0.647665749	0.676	0.407	8.02E-52	C6
Pdzk1ip1	3.13E-56	0.593515939	0.326	0.013	8.82E-52	C6
Rnasek	1.42E-43	0.592018033	0.533	0.223	4.00E-39	C6
Etfb	1.19E-41	0.584874389	0.471	0.154	3.35E-37	C6
Cdkn2a	3.45E-39	0.566657904	0.299	0.042	9.73E-35	C6
Pgam1	1.23E-53	0.556669282	0.766	0.568	3.48E-49	C6
Cd70	1.70E-32	0.516254996	0.348	0.094	4.80E-28	C6
Ccdc184	5.96E-25	0.505025668	0.373	0.145	1.68E-20	C6
Tmem179b	1.83E-44	0.49314152	0.332	0.041	5.17E-40	C6
Cystm1	1.59E-37	0.480375251	0.273	0.033	4.48E-33	C6
Rack1	7.46E-25	0.476348275	0.971	0.581	2.10E-20	C6
4930523C07Rik	3.12E-21	0.465991457	0.488	0.335	8.79E-17	C6
Snu13	7.16E-29	0.464117906	0.516	0.304	2.02E-24	C6
Sec61g	1.37E-24	0.454316094	0.762	0.414	3.85E-20	C6
Atp5l	3.49E-36	0.451189997	0.84	0.607	9.85E-32	C6
Ctla2a	1.66E-24	0.446768733	0.689	0.596	4.69E-20	C6
Ube2v1	5.89E-25	0.439460408	0.459	0.238	1.66E-20	C6
Gas5	1.53E-30	0.424311824	0.824	0.593	4.32E-26	C6
Gstp3	1.31E-21	0.420540381	0.518	0.343	3.69E-17	C6
Anp32a	8.09E-59	0.41318	0.885	0.831	2.28E-54	C6
Rtraf	4.45E-31	0.412672566	0.725	0.514	1.25E-26	C6
Cd72	2.23E-20	0.40143272	0.307	0.12	6.29E-16	C6
mt-Nd4l	1.80E-21	0.400724179	0.811	0.492	5.09E-17	C6
Fdx2	1.83E-22	0.396398278	0.305	0.113	5.16E-18	C6
1110038B12Rik	1.43E-17	0.380125676	0.385	0.216	4.04E-13	C6
Lars2	3.69E-34	0.373549931	0.928	0.89	1.04E-29	C6
Sys1	4.83E-16	0.366967828	0.352	0.196	1.36E-11	C6
Elob	1.82E-21	0.353662105	0.793	0.556	5.12E-17	C6
Spp1	1.06E-12	0.348870004	0.275	0.118	3.00E-08	C6
Serpinb6a	8.82E-22	0.347430228	0.66	0.58	2.49E-17	C6
Dpm1	1.36E-16	0.347243085	0.248	0.094	3.84E-12	C6
Ccr7	1.06E-18	0.347126724	0.859	0.686	2.99E-14	C6
Ctla2b	1.86E-14	0.344126413	0.273	0.127	5.26E-10	C6
Tmem223	3.82E-26	0.342577855	0.215	0.033	1.08E-21	C6
Tent5a	2.61E-14	0.341042525	0.346	0.183	7.35E-10	C6
Vim	1.46E-35	0.335209971	0.891	0.857	4.13E-31	C6
Gm42418	9.48E-36	0.335114757	0.996	0.891	2.67E-31	C6
Gldc	6.79E-14	0.335070567	0.256	0.113	1.92E-09	C6
1500011B03Rik	1.85E-15	0.332434605	0.25	0.102	5.21E-11	C6
Selenoh	2.71E-14	0.331601613	0.385	0.24	7.64E-10	C6
Selenow	4.35E-18	0.328416839	0.73	0.526	1.23E-13	C6
Gm20400	1.55E-13	0.324886622	0.264	0.118	4.36E-09	C6
Gzmc	4.44E-08	0.321745735	0.156	0.065	0.001251991	C6
Emb	1.51E-18	0.320658228	0.693	0.601	4.27E-14	C6
Ntrk3	2.92E-16	0.309782175	0.205	0.062	8.23E-12	C6
Serpinb9b	1.96E-16	0.307544755	0.158	0.03	5.53E-12	C6
Mettl26	1.56E-12	0.307033667	0.311	0.178	4.39E-08	C6
Lilrb4a	8.13E-17	0.303905177	0.217	0.064	2.29E-12	C6
Gng10	6.32E-12	0.300045677	0.432	0.318	1.78E-07	C6
Sem1	2.33E-14	0.292830226	0.764	0.558	6.56E-10	C6
2410006H16Rik	1.86E-15	0.291508263	0.699	0.552	5.25E-11	C6
Serp1	4.51E-13	0.290773167	0.588	0.616	1.27E-08	C6
Slc2a6	6.29E-17	0.287294543	0.195	0.052	1.77E-12	C6
Nmrk1	1.91E-05	0.277263899	0.346	0.304	0.537370805	C6
Trdc	7.18E-26	0.274605138	0.141	0.001	2.02E-21	C6
Fdps	3.09E-12	0.27378578	0.199	0.077	8.70E-08	C6
Tnfsf4	2.43E-07	0.267738169	0.277	0.188	0.006850308	C6
Rnf125	1.68E-07	0.267698428	0.385	0.317	0.00474372	C6
Timm8a1	1.16E-16	0.266850409	0.17	0.038	3.26E-12	C6
Trbc1	3.14E-08	0.266374622	0.352	0.24	0.000884072	C6
Isy1	1.85E-07	0.265508335	0.445	0.419	0.005218512	C6
Zfas1	1.18E-08	0.265384601	0.334	0.233	0.000331652	C6
Ciao2a	5.59E-09	0.263877056	0.408	0.327	0.000157642	C6
Grcc10	2.17E-24	0.262716968	0.826	0.801	6.13E-20	C6
Phgdh	5.03E-06	0.261484684	0.281	0.216	0.141758224	C6
Ddit4	9.88E-07	0.260084467	0.502	0.484	0.027863768	C6
Ern1	3.42E-07	0.256236667	0.223	0.135	0.009640714	C6
Aarsd1	1.06E-14	0.255759597	0.184	0.054	3.00E-10	C6
Trbc2	6.15E-11	0.253295158	0.613	0.474	1.73E-06	C6
Tnfsf8	4.10E-08	0.251902313	0.324	0.215	0.001155236	C6
Bax	6.60E-16	0.250287917	0.648	0.678	1.86E-11	C6
Tagln2	1.61E-26	0.242687795	0.869	0.868	4.54E-22	C6
Mrpl58	7.86E-07	0.239166086	0.332	0.262	0.022165368	C6
Kit	3.54E-06	0.238466163	0.207	0.13	0.099920701	C6
Dusp14	2.59E-05	0.236018745	0.254	0.182	0.729903284	C6
Jpt1	3.09E-10	0.2316588	0.629	0.512	8.71E-06	C6
Ndufab1	4.82E-06	0.230987783	0.404	0.378	0.136004283	C6
Bex3	1.34E-06	0.229288715	0.273	0.192	0.037704324	C6
Plac8	2.85E-08	0.228221385	0.717	0.586	0.000802352	C6
Cd37	2.13E-10	0.228159892	0.639	0.582	6.00E-06	C6
Naxe	2.07E-06	0.227296056	0.363	0.301	0.058237104	C6
Rbm42	8.18E-05	0.219817071	0.293	0.237	1	C6
Fabp5	4.31E-05	0.219683834	0.211	0.145	1	C6
Trac	7.82E-08	0.217708373	0.607	0.482	0.002203628	C6
Cst3	1.54E-10	0.216598289	0.658	0.729	4.33E-06	C6
Trir	2.04E-07	0.215715035	0.496	0.452	0.005761393	C6
Galk1	0.000791794	0.214470467	0.289	0.262	1	C6
Impdh2	1.06E-06	0.214256171	0.492	0.503	0.03001767	C6
Pdia6	1.08E-05	0.212052038	0.475	0.508	0.305789989	C6
Fbl	2.82E-05	0.211916205	0.451	0.478	0.796265914	C6
H2-Oa	0.000198621	0.210384609	0.242	0.19	1	C6
Pgk1	7.50E-19	0.208537412	0.832	0.844	2.12E-14	C6
Micos13	4.80E-07	0.208500139	0.494	0.44	0.013533306	C6
Timm10b	0.000233514	0.206761296	0.402	0.424	1	C6
Pnp	1.84E-05	0.206712107	0.195	0.126	0.519331434	C6
Selenof	1.32E-07	0.205348191	0.541	0.487	0.003727704	C6
Gramd3	0.000148087	0.205158942	0.49	0.495	1	C6
Zfp524	3.37E-09	0.205117969	0.152	0.058	9.51E-05	C6
Plaat3	6.41E-07	0.204693863	0.486	0.427	0.018072287	C6
Lmna	1.90E-05	0.203013625	0.158	0.089	0.535313958	C6
Pgls	1.34E-15	0.202442591	0.697	0.746	3.78E-11	C6
Atp5g2	3.48E-45	0.201844046	0.963	0.974	9.80E-41	C6
Dennd4a	0.002740575	0.200418758	0.428	0.487	1	C6
Atp5md	3.91E-08	0.200020642	0.609	0.512	0.001102369	C6
Prdx2	1.02E-17	0.197827503	0.756	0.8	2.86E-13	C6
Myo10	4.92E-06	0.19757407	0.197	0.115	0.138777741	C6
Aprt	7.59E-15	0.19717059	0.689	0.745	2.14E-10	C6
Selenok	4.92E-07	0.196710299	0.621	0.52	0.013884649	C6
Gm17018	4.17E-05	0.196305145	0.217	0.152	1	C6
Flt3l	7.66E-05	0.19550368	0.184	0.12	1	C6
Gsto1	2.66E-05	0.194938671	0.199	0.13	0.750015076	C6
Chd9	0.000167679	0.194862774	0.186	0.127	1	C6
Rbis	0.000186738	0.19379432	0.318	0.281	1	C6
Ly6c2	0.000471008	0.192153881	0.488	0.433	1	C6
Abcb9	0.000938722	0.19157821	0.248	0.202	1	C6
0610010K14Rik	0.002980258	0.190821673	0.246	0.212	1	C6
Washc3	0.000715225	0.190786595	0.234	0.188	1	C6
Cmtm7	1.39E-07	0.189751483	0.615	0.648	0.003924713	C6
Ssr4	1.35E-20	0.189380988	0.811	0.873	3.82E-16	C6
Igflr1	7.77E-05	0.189237004	0.174	0.11	1	C6
U2af1l4	3.01E-10	0.186810502	0.121	0.033	8.49E-06	C6
Fam162a	2.79E-11	0.186380579	0.703	0.73	7.87E-07	C6
Selenos	0.000147934	0.184886375	0.367	0.331	1	C6
Manf	1.43E-06	0.183925519	0.574	0.677	0.040250395	C6
Tkt	4.12E-12	0.180406317	0.672	0.732	1.16E-07	C6
Npm1	2.53E-44	0.179905104	0.975	0.991	7.12E-40	C6
Hsp90ab1	2.22E-63	0.179570421	0.994	0.995	6.25E-59	C6
Mrpl53	1.96E-09	0.176915936	0.131	0.042	5.51E-05	C6
C1qbp	0.001135505	0.176006317	0.424	0.471	1	C6
Ifitm3	0.005899718	0.17547961	0.199	0.152	1	C6
Ciao2b	0.000304881	0.175011007	0.33	0.292	1	C6
S100a11	3.81E-20	0.173767886	0.887	0.92	1.08E-15	C6
Snhg15	1.74E-08	0.171252716	0.125	0.043	0.000491461	C6
Tufm	0.001763714	0.171195151	0.385	0.403	1	C6
Ndufb4	0.001673923	0.169556042	0.381	0.374	1	C6
Glrx3	6.98E-06	0.168976777	0.512	0.596	0.196707426	C6
Serf2	1.33E-32	0.16858408	0.959	0.987	3.75E-28	C6
Gm43305	0.002059099	0.168427381	0.166	0.119	1	C6
Naxd	1.16E-05	0.167949286	0.16	0.089	0.327974388	C6
AI662270	0.02144424	0.167896727	0.287	0.281	1	C6
Mrpl23	0.006408316	0.167677593	0.352	0.363	1	C6
Batf	0.007583676	0.167554408	0.463	0.527	1	C6
Nudt21	2.93E-05	0.16557934	0.512	0.543	0.826884518	C6
S100a1	1.82E-05	0.16504403	0.15	0.081	0.514243097	C6
Hint1	5.14E-26	0.164341454	0.893	0.936	1.45E-21	C6
Micos10	0.000312434	0.162273738	0.428	0.415	1	C6
Cd83	0.016280572	0.161442444	0.256	0.219	1	C6
Ccng1	0.027028377	0.161123976	0.416	0.497	1	C6
Llph	0.0085422	0.160342741	0.379	0.402	1	C6
Mt1	0.022419926	0.1590864	0.227	0.194	1	C6
Lad1	0.000168356	0.157715707	0.133	0.075	1	C6
Ebi3	0.000119549	0.156283879	0.148	0.086	1	C6
Gon4l	0.052030206	0.155409514	0.178	0.16	1	C6
Ifi27	1.35E-06	0.155277119	0.635	0.671	0.038095418	C6
Hsp90b1	4.45E-09	0.153524896	0.691	0.793	0.000125389	C6
Mif	6.08E-18	0.152513423	0.902	0.929	1.71E-13	C6
S100a10	2.07E-26	0.152250815	0.967	0.988	5.83E-22	C6
Stmn1	0.013488694	0.151611838	0.154	0.118	1	C6
Slc25a3	3.40E-34	0.150951287	0.936	0.98	9.59E-30	C6
Fars2	0.117619676	0.150337751	0.246	0.255	1	C6
Itm2a	0.047289396	0.150224343	0.293	0.296	1	C6
Anxa2	1.55E-15	0.15004563	0.918	0.923	4.36E-11	C6
Prelid3b	0.01253306	0.149634476	0.256	0.233	1	C6
Pa2g4	0.000960718	0.148999081	0.484	0.584	1	C6
Itgb3	0.082155691	0.147615209	0.162	0.144	1	C6
Erg28	0.020433267	0.146961533	0.254	0.24	1	C6
Sec11c	3.54E-09	0.145837133	0.674	0.766	9.99E-05	C6
Canx	0.005891456	0.144638266	0.457	0.551	1	C6
Lrch4	0.002926712	0.143602076	0.121	0.077	1	C6
Ndrg1	0.021358733	0.143561045	0.17	0.139	1	C6
Tmbim4	0.005783795	0.143359614	0.43	0.499	1	C6
Cops9	0.008132752	0.14305629	0.373	0.381	1	C6
Ddost	1.25E-05	0.142600596	0.57	0.673	0.351192968	C6
Timm13	1.04E-07	0.141389255	0.605	0.708	0.002937554	C6
Eif3b	0.137209241	0.140999179	0.336	0.391	1	C6
CAAA01118383.1	0.012511285	0.140151434	0.172	0.139	1	C6
Btf3	7.61E-44	0.137632194	0.99	0.996	2.15E-39	C6
Srprb	0.002548983	0.137619198	0.129	0.085	1	C6
Xcl1	0.006009174	0.137582766	0.557	0.517	1	C6
Hpf1	0.078482812	0.136826512	0.227	0.225	1	C6
Sdf2l1	0.260859386	0.136691141	0.283	0.319	1	C6
Vdac1	0.000766086	0.136638121	0.496	0.597	1	C6
Snhg1	0.018506869	0.134407474	0.355	0.359	1	C6
Bzw2	0.122714567	0.133254092	0.234	0.236	1	C6
Ruvbl1	0.094069197	0.131300755	0.201	0.191	1	C6
Hnrnpa3	5.65E-10	0.130706267	0.799	0.912	1.59E-05	C6
Atp6v0c	1.26E-07	0.129862027	0.691	0.754	0.003551121	C6
Tnfsf11	0.013279297	0.129781079	0.428	0.433	1	C6
Hdac1	0.046924371	0.127026994	0.385	0.433	1	C6
Ifitm2	0.103385366	0.126061762	0.309	0.296	1	C6
Ctsz	0.321104941	0.125039097	0.221	0.236	1	C6
Rrad	0.849694671	0.12484055	0.186	0.223	1	C6
Upp1	0.00766751	0.124790237	0.139	0.097	1	C6
Smim20	0.083800317	0.124689767	0.213	0.205	1	C6
Mrpl12	0.045993055	0.124308446	0.402	0.483	1	C6
Mdh1	1.08E-08	0.123928699	0.682	0.788	0.000305798	C6
Gatd3a	0.09337289	0.123684885	0.172	0.158	1	C6
Cct8	0.00057694	0.122556207	0.527	0.63	1	C6
Ccr8	0.006409004	0.122264002	0.547	0.558	1	C6
Tpi1	1.11E-05	0.122126023	0.779	0.788	0.312954198	C6
Polr1d	1.60E-12	0.121960777	0.775	0.864	4.52E-08	C6
Mcrip1	0.143949281	0.121934975	0.279	0.298	1	C6
Gyg	0.295049056	0.121872112	0.301	0.356	1	C6
Ubl4a	0.407207612	0.121567757	0.217	0.238	1	C6
Atp5g1	9.30E-10	0.120869494	0.723	0.83	2.62E-05	C6
Kdm6b	0.66237964	0.120718951	0.201	0.22	1	C6
Uqcrc1	1.83E-05	0.120491913	0.58	0.681	0.516524738	C6
Nudcd2	0.232532654	0.120272515	0.268	0.3	1	C6
Zpr1	0.338268112	0.119801428	0.193	0.202	1	C6
Bace2	0.140381604	0.119405469	0.234	0.228	1	C6
Gar1	0.473709215	0.118755263	0.223	0.247	1	C6
Ints11	0.06065082	0.118370554	0.178	0.157	1	C6
Tspan13	0.008897761	0.118249275	0.486	0.56	1	C6
Eif3i	4.31E-14	0.118059567	0.799	0.878	1.22E-09	C6
Actg1	2.28E-32	0.117890038	0.996	1	6.42E-28	C6
Nop16	0.411054742	0.116865766	0.176	0.185	1	C6
Prnp	0.119028336	0.116754268	0.119	0.101	1	C6
Ube2v2	0.837501985	0.115877975	0.166	0.187	1	C6
Hip1r	0.70504241	0.115732301	0.287	0.351	1	C6
Tnip3	0.137307486	0.115695239	0.17	0.157	1	C6
Nhp2	0.037270689	0.115398292	0.41	0.469	1	C6
Atp5g3	9.73E-18	0.115050215	0.906	0.952	2.74E-13	C6
Mrto4	0.407583862	0.114932664	0.236	0.263	1	C6
Ap2m1	0.000462315	0.114449341	0.539	0.623	1	C6
Cd160	0.050355806	0.114343551	0.439	0.467	1	C6
Slc16a6	0.005578735	0.114245264	0.109	0.069	1	C6
Ostf1	6.24E-16	0.113859824	0.92	0.969	1.76E-11	C6
Ssr2	0.000210184	0.113616888	0.547	0.656	1	C6
Gpx1	1.72E-05	0.111673903	0.598	0.704	0.486250467	C6
Acads	0.729000663	0.111212975	0.256	0.317	1	C6
Pebp1	1.22E-08	0.110185956	0.686	0.797	0.000343356	C6
Gpr18	0.224552645	0.108947048	0.236	0.241	1	C6
Cfap298	0.024569866	0.108683202	0.113	0.082	1	C6
Car2	0.083801389	0.10765542	0.121	0.098	1	C6
Wdr74	0.062351267	0.107564955	0.127	0.102	1	C6
Hist1h1e	0.660602078	0.107229665	0.168	0.182	1	C6
Tmed3	0.334203942	0.107166676	0.342	0.418	1	C6
Fas	0.363013605	0.10678686	0.201	0.209	1	C6
Eif3k	2.14E-17	0.106308332	0.902	0.957	6.02E-13	C6
Rexo2	0.187674488	0.105813068	0.412	0.525	1	C6
Gars	0.409923018	0.105462464	0.322	0.389	1	C6
Tra2a	0.689365696	0.105247322	0.291	0.352	1	C6
Capns1	0.009054818	0.104928444	0.486	0.584	1	C6
Dkkl1	0.31696804	0.104025044	0.148	0.144	1	C6
Cct7	2.04E-06	0.103825523	0.645	0.777	0.05752705	C6
Nbdy	0.245682467	0.103437969	0.17	0.168	1	C6
Prmt1	0.383609259	0.103259467	0.381	0.49	1	C6
Hdlbp	0.884048776	0.102991135	0.289	0.368	1	C6
Psmb5	4.67E-06	0.10209538	0.639	0.741	0.131653187	C6
Nsmce3	0.104942401	0.101964955	0.145	0.127	1	C6
Akr1b3	0.018200216	0.10144546	0.465	0.562	1	C6
Mrpl45	0.955671934	0.100526976	0.246	0.306	1	C6
Reep5	7.57E-09	0.100253795	0.807	0.899	0.00021348	C6
Tmem134	0.086569613	0.100204881	0.406	0.437	1	C6
Atp5b	2.47E-12	0.099864081	0.844	0.918	6.96E-08	C6
Znrd2	0.216973443	0.099716868	0.135	0.126	1	C6
Uck2	0.581814818	0.099425992	0.166	0.178	1	C6
Mrpl30	0.001971116	0.099414452	0.516	0.609	1	C6
Zfp52	0.37077931	0.097958911	0.123	0.118	1	C6
Naca	7.20E-28	0.097921402	0.99	1	2.03E-23	C6
Lsm4	0.000187476	0.097907328	0.594	0.707	1	C6
Siva1	0.602398842	0.09762653	0.311	0.387	1	C6
Srcap	0.102756215	0.096823227	0.129	0.11	1	C6
Ran	2.84E-09	0.0963001	0.754	0.869	8.01E-05	C6
Rbfa	0.958557537	0.095875468	0.23	0.284	1	C6
Sh3bgrl3	4.11E-20	0.095860706	0.961	0.997	1.16E-15	C6
Rbm3	1.08E-18	0.095564129	0.959	0.982	3.04E-14	C6
Actb	6.73E-33	0.095234052	0.998	1	1.90E-28	C6
Il10rb	0.838360936	0.095233075	0.174	0.196	1	C6
Washc1	0.313349813	0.095214504	0.145	0.14	1	C6
H2afj	5.48E-07	0.093998556	0.709	0.855	0.015437403	C6
Mdh2	1.04E-07	0.093050951	0.721	0.838	0.002925809	C6
Ldha	2.37E-09	0.092952493	0.957	0.973	6.67E-05	C6
Ube2l3	0.08680438	0.092834014	0.457	0.586	1	C6
Eef1d	1.09E-12	0.09183568	0.855	0.942	3.06E-08	C6
Rex1bd	0.367946001	0.091794634	0.268	0.295	1	C6
Mesd	0.21971729	0.091661721	0.111	0.098	1	C6
Cd80	0.207536224	0.091099019	0.1	0.086	1	C6
Atpif1	0.000676447	0.091093249	0.586	0.717	1	C6
Rusc1	0.263143965	0.091069576	0.113	0.101	1	C6
Gpi1	2.75E-09	0.09092689	0.887	0.933	7.75E-05	C6
Tsc22d3	0.162937284	0.09081624	0.459	0.538	1	C6
Ptpmt1	0.172064899	0.090425228	0.125	0.11	1	C6
Ubxn1	3.90E-05	0.09031497	0.627	0.743	1	C6
Eloc	0.066520297	0.089384833	0.381	0.41	1	C6
Mtln	0.497841408	0.089141735	0.105	0.102	1	C6
Atp5mpl	0.047612616	0.088824446	0.443	0.457	1	C6
Csnk2a1	0.41640243	0.088380034	0.234	0.312	1	C6
Utp11	0.687586976	0.088203841	0.217	0.247	1	C6
Ighm	0.4122031	0.088167556	0.16	0.157	1	C6
Ctse	0.43562775	0.088087198	0.127	0.161	1	C6
Mydgf	0.86335252	0.088037072	0.264	0.325	1	C6
Eif4ebp1	0.478681984	0.087931234	0.176	0.183	1	C6
Hnrnpu	0.059803095	0.087485722	0.535	0.658	1	C6
Spcs2	0.000260043	0.086508161	0.613	0.736	1	C6
Lgals1	4.60E-12	0.08632056	0.98	0.984	1.30E-07	C6
Tmsb10	6.37E-20	0.085994774	1	1	1.80E-15	C6
Prpf19	0.706463181	0.085874114	0.219	0.276	1	C6
Plin2	0.436175359	0.085772848	0.123	0.12	1	C6
Cct6a	0.356820801	0.085731041	0.27	0.288	1	C6
Fdft1	0.939904473	0.085288085	0.148	0.168	1	C6
Emc8	0.837650568	0.085056655	0.174	0.208	1	C6
Ddx23	0.676103591	0.084981488	0.158	0.169	1	C6
Tent2	0.318889367	0.084868012	0.172	0.171	1	C6
Cd81	0.736454093	0.084680832	0.133	0.135	1	C6
Creld2	0.908813056	0.084445	0.221	0.27	1	C6
Psat1	0.902625614	0.083982668	0.16	0.182	1	C6
Atp5d	8.06E-14	0.083889136	0.914	0.965	2.27E-09	C6
H2-DMa	0.87817184	0.083824632	0.172	0.204	1	C6
Shmt2	0.792622204	0.0838002	0.166	0.2	1	C6
Ly6e	3.16E-10	0.083769822	0.967	0.98	8.91E-06	C6
Nap1l1	0.019463661	0.083656605	0.518	0.658	1	C6
Timm23	0.239667164	0.083270211	0.4	0.49	1	C6
Tmem42	0.264017107	0.0831252	0.111	0.099	1	C6
Sytl3	0.916426369	0.082863982	0.172	0.198	1	C6
Eif4a1	5.15E-05	0.082408377	0.703	0.844	1	C6
Erp29	0.032122779	0.081588711	0.5	0.637	1	C6
Cks1b	0.366396874	0.081504938	0.121	0.114	1	C6
Ric8a	0.50583439	0.081397888	0.152	0.156	1	C6
Lman1	0.878631818	0.081189067	0.172	0.204	1	C6
Bcl2	0.733085169	0.08021138	0.316	0.363	1	C6
Gm26917	0.831723572	0.080167391	0.406	0.503	1	C6
Fuz	0.396606771	0.080073693	0.121	0.116	1	C6
Ece1	0.683786097	0.079996139	0.221	0.272	1	C6
Babam2	0.56418289	0.079576723	0.219	0.237	1	C6
Otub1	0.670866969	0.079361734	0.299	0.407	1	C6
Mpdu1	0.827538429	0.079354312	0.275	0.347	1	C6
Gm45716	0.691652062	0.077814999	0.158	0.168	1	C6
Thyn1	0.895104916	0.077792729	0.182	0.208	1	C6
Arl14ep	0.167289718	0.077720057	0.176	0.247	1	C6
Akr7a5	0.76560023	0.077169149	0.156	0.17	1	C6
Dmac1	0.498618269	0.076577655	0.143	0.144	1	C6
Exosc5	0.966765868	0.07656734	0.279	0.352	1	C6
Eef1b2	1.37E-10	0.076440706	0.994	0.986	3.87E-06	C6
Arl13b	0.870097132	0.07643468	0.107	0.114	1	C6
Eef1akmt1	0.463713651	0.076337824	0.154	0.156	1	C6
Incenp	0.756545353	0.075297387	0.123	0.13	1	C6
Ly6a	0.022386738	0.075214503	0.84	0.819	1	C6
P4hb	0.032953785	0.074572682	0.555	0.681	1	C6
Sil1	0.277222654	0.074456408	0.105	0.093	1	C6
Gmfg	1.65E-05	0.074386153	0.777	0.863	0.465846871	C6
Sars	0.470023781	0.074303736	0.4	0.512	1	C6
Gcn1	0.338840713	0.073010501	0.109	0.099	1	C6
Ppa1	0.725216583	0.072687727	0.281	0.331	1	C6
Irf5	0.830152879	0.07248945	0.121	0.128	1	C6
Ppib	3.48E-10	0.072458718	0.887	0.949	9.81E-06	C6
Ddb1	0.466102618	0.072349509	0.287	0.39	1	C6
Pes1	0.453068203	0.072316091	0.242	0.321	1	C6
Mrpl35	0.086559169	0.071952173	0.211	0.31	1	C6
Cltb	0.714727302	0.071723262	0.145	0.174	1	C6
Hyou1	0.716644265	0.071406521	0.135	0.161	1	C6
Atp5f1	6.03E-09	0.07128315	0.74	0.88	0.000169939	C6
Ctsw	1.25E-05	0.070484762	0.83	0.901	0.351126589	C6
Eprs	0.381547238	0.070477168	0.275	0.378	1	C6
Stat5a	0.296199126	0.070192825	0.205	0.274	1	C6
Sipa1l1	0.98647787	0.070029767	0.117	0.128	1	C6
Tmem147	0.923173063	0.069791357	0.293	0.376	1	C6
Snap47	0.665280604	0.069765556	0.107	0.107	1	C6
Impa2	0.574715423	0.069710877	0.4	0.504	1	C6
Vdac2	1.99E-05	0.069173649	0.648	0.785	0.562410899	C6
Cuedc2	0.919045878	0.069019253	0.295	0.38	1	C6
Cox4i1	2.87E-18	0.068982922	0.969	0.992	8.10E-14	C6
Cdc37	0.002018086	0.068916222	0.594	0.746	1	C6
Itgb1	0.01118496	0.068828745	0.674	0.771	1	C6
Trmt112	1.49E-06	0.068803866	0.762	0.877	0.042045674	C6
Mrpl17	0.554040682	0.068719048	0.291	0.395	1	C6
Arpc3	1.00E-08	0.068687068	0.891	0.953	0.00028229	C6
Vkorc1	0.877444968	0.068653202	0.143	0.165	1	C6
Zfp593	0.328294576	0.068145198	0.207	0.279	1	C6
Myh9	0.003391177	0.067987418	0.75	0.877	1	C6
Abhd14a	0.516641559	0.06775109	0.102	0.099	1	C6
Ncf1	0.849325647	0.067620098	0.135	0.154	1	C6
Avpi1	0.698976747	0.06756576	0.107	0.109	1	C6
Serhl	0.492321415	0.067432618	0.207	0.268	1	C6
Serbp1	9.12E-09	0.067204168	0.842	0.959	0.000257028	C6
Ppp4r3a	0.885009294	0.066985172	0.145	0.16	1	C6
Tfg	0.532579313	0.066671699	0.236	0.309	1	C6
Tceal9	0.888598483	0.066585327	0.158	0.177	1	C6
Bmyc	0.600001706	0.065609607	0.207	0.254	1	C6
Ccnq	0.495388429	0.065502697	0.113	0.11	1	C6
Pecam1	0.588751475	0.065396502	0.107	0.128	1	C6
Fundc2	0.045389139	0.065198231	0.531	0.678	1	C6
Prxl2a	0.632422262	0.065186075	0.135	0.137	1	C6
Fkbp2	0.762645569	0.065022242	0.24	0.298	1	C6
Slc50a1	0.584291542	0.064777798	0.4	0.53	1	C6
Yif1b	0.668237032	0.064190885	0.266	0.349	1	C6
S100a6	0.049712607	0.063955949	0.828	0.834	1	C6
Hadh	0.61465913	0.0636854	0.172	0.212	1	C6
Ass1	0.269243793	0.063214134	0.201	0.266	1	C6
Tent5c	0.813135833	0.062915659	0.129	0.136	1	C6
Rpn1	0.725587097	0.0629111	0.338	0.465	1	C6
Acot7	0.023863315	0.062702192	0.58	0.688	1	C6
mt-Co1	0.841647157	0.062650503	1	0.931	1	C6
Mtrex	0.987077701	0.062314092	0.098	0.107	1	C6
Alad	0.617018057	0.062153816	0.182	0.224	1	C6
Ptrh2	0.403820305	0.061488644	0.137	0.174	1	C6
Fam110a	0.246980143	0.061070568	0.248	0.34	1	C6
Ahi1	0.298129189	0.060799223	0.133	0.174	1	C6
Polr2h	0.423067214	0.060733803	0.189	0.246	1	C6
Cd320	0.953678267	0.060731304	0.131	0.145	1	C6
Lgals3	0.552471123	0.06057262	0.498	0.562	1	C6
Tyms	0.040963505	0.060273009	0.107	0.164	1	C6
Eif1ax	0.731841259	0.060256162	0.381	0.496	1	C6
Hikeshi	0.886246019	0.059410194	0.184	0.216	1	C6
Mrps18b	0.872913057	0.059285142	0.119	0.135	1	C6
Tnfaip8	0.960189813	0.05910061	0.398	0.548	1	C6
Prelid1	8.27E-08	0.05902545	0.844	0.928	0.002332779	C6
Cox5a	1.39E-08	0.058730567	0.797	0.932	0.000391184	C6
Calm1	1.70E-09	0.058173978	0.91	0.978	4.78E-05	C6
Ddx39	0.69121184	0.057833667	0.301	0.394	1	C6
Thrap3	0.360263819	0.057748561	0.326	0.463	1	C6
Eif2s1	0.988598356	0.057058577	0.371	0.504	1	C6
Flna	0.133066493	0.057051526	0.266	0.387	1	C6
Pik3r5	0.099261687	0.057043322	0.125	0.178	1	C6
Snrnp25	0.343984968	0.057025733	0.219	0.291	1	C6
Wdr12	0.464807632	0.056708336	0.102	0.127	1	C6
Rraga	0.230610094	0.056669475	0.205	0.284	1	C6
Oga	0.765970763	0.056572023	0.141	0.165	1	C6
Ifi30	0.892835007	0.056517293	0.1	0.106	1	C6
Ankrd37	0.592647819	0.056485998	0.129	0.154	1	C6
Anapc5	0.628614598	0.056441947	0.316	0.427	1	C6
Eml2	0.700503381	0.056375148	0.141	0.168	1	C6
Gabarapl1	0.289558196	0.056333395	0.254	0.347	1	C6
Acat1	0.252075027	0.056259928	0.225	0.312	1	C6
Herpud1	0.427141876	0.056097536	0.211	0.271	1	C6
Stoml2	0.855098256	0.056012548	0.295	0.376	1	C6
Lnpep	0.399165468	0.055519407	0.334	0.474	1	C6
Fxn	0.241428311	0.055502303	0.113	0.151	1	C6
Exosc4	0.363417599	0.055258405	0.201	0.264	1	C6
Smdt1	0.004485037	0.05511881	0.584	0.717	1	C6
Med21	0.334101776	0.054711923	0.219	0.291	1	C6
Pkm	5.05E-06	0.054403841	0.893	0.959	0.142523398	C6
Bdh1	0.616375545	0.054211003	0.131	0.158	1	C6
Skp1a	0.132615133	0.054038935	0.529	0.698	1	C6
Hsp90aa1	0.010662029	0.053578874	0.605	0.763	1	C6
Rhob	0.814930551	0.053314671	0.092	0.103	1	C6
Ap2s1	0.057636056	0.053259191	0.533	0.674	1	C6
Cyba	6.39E-07	0.053186638	0.904	0.973	0.018018782	C6
Hilpda	0.828719558	0.053140974	0.43	0.505	1	C6
Tmed2	0.926718157	0.052794431	0.279	0.332	1	C6
Bud23	0.595694801	0.052744802	0.109	0.13	1	C6
Psmd6	0.565539462	0.052411711	0.305	0.407	1	C6
Lap3	0.381366354	0.052399292	0.129	0.166	1	C6
Grn	0.377741678	0.051981824	0.166	0.213	1	C6
Zfp771	0.764224652	0.051860809	0.09	0.103	1	C6
Dbi	0.110838042	0.05174383	0.566	0.704	1	C6
Ndufb1-ps	0.874174405	0.051492757	0.283	0.346	1	C6
Clic1	6.29E-10	0.051304377	0.92	0.98	1.77E-05	C6
Hcfc1r1	0.801133727	0.051248463	0.361	0.491	1	C6
Ecpas	0.735257244	0.051107142	0.1	0.116	1	C6
Fmc1	0.820122989	0.050626108	0.15	0.174	1	C6
Lrrk1	0.511405301	0.0505834	0.125	0.152	1	C6
Fasn	0.224223341	0.050399642	0.08	0.109	1	C6
Ptpa	0.885023924	0.050128093	0.258	0.297	1	C6
Clpp	0.617902883	0.050097107	0.158	0.19	1	C6
Sod2	0.229275372	0.049961371	0.293	0.419	1	C6
Gstt2	0.304996041	0.049904688	0.186	0.247	1	C6
Fau	0.005041545	0.049689222	1	0.98	1	C6
Scarb2	0.514104265	0.049035066	0.166	0.204	1	C6
Ufc1	0.507451314	0.048970025	0.428	0.572	1	C6
Gm5617	0.639015953	0.048932707	0.09	0.106	1	C6
Anxa1	0.751433895	0.048783884	0.143	0.147	1	C6
Gfer	0.140265524	0.048728777	0.145	0.204	1	C6
Cmtr1	0.489248822	0.048609471	0.113	0.139	1	C6
Sec11a	0.158432905	0.048541074	0.49	0.626	1	C6
Ndufa12	0.493665449	0.048177297	0.316	0.428	1	C6
Pxmp2	0.465557396	0.048005753	0.143	0.179	1	C6
Slc16a3	0.358242672	0.047796466	0.223	0.285	1	C6
Acp1	0.644558357	0.047576752	0.316	0.431	1	C6
1700037H04Rik	0.106275628	0.047470985	0.195	0.28	1	C6
Cd9	0.376684895	0.04717364	0.242	0.314	1	C6
Gpx4	0.000161369	0.047144713	0.73	0.868	1	C6
Comtd1	0.64875091	0.047043436	0.141	0.169	1	C6
Psmd7	0.549575093	0.046816256	0.309	0.415	1	C6
2310009B15Rik	0.348153023	0.046544346	0.102	0.132	1	C6
Tcf7	0.957365673	0.046076778	0.277	0.308	1	C6
Pmvk	0.32777725	0.045871505	0.154	0.2	1	C6
Mpst	0.052742878	0.045852832	0.166	0.247	1	C6
Acaa2	0.319623251	0.045776003	0.236	0.314	1	C6
Snrpa	0.233076137	0.045726481	0.279	0.394	1	C6
Eef1akmt2	0.894537427	0.045604005	0.125	0.14	1	C6
Cox7a2	1.54E-06	0.045465674	0.807	0.927	0.043368324	C6
Crtam	0.650375873	0.0452448	0.252	0.3	1	C6
Myb	0.5534004	0.044954745	0.105	0.124	1	C6
0610012G03Rik	0.173624179	0.044741805	0.266	0.38	1	C6
Il3ra	0.119420366	0.044508532	0.174	0.246	1	C6
Nudt14	0.196769829	0.04445431	0.152	0.207	1	C6
Satb1	0.101763425	0.044286384	0.238	0.346	1	C6
Hddc2	0.283852406	0.044099876	0.145	0.191	1	C6
Dap3	0.116437584	0.044027363	0.232	0.334	1	C6
Ruvbl2	0.144512826	0.044002244	0.166	0.229	1	C6
Plekhj1	0.478226193	0.043981142	0.443	0.588	1	C6
Neu3	0.005575783	0.043822027	0.055	0.106	1	C6
Agpat5	0.595185089	0.043805149	0.092	0.109	1	C6
Malsu1	0.273444331	0.043749636	0.24	0.327	1	C6
Ndufa9	0.19351351	0.043508639	0.221	0.308	1	C6
Med29	0.125151495	0.043457525	0.133	0.188	1	C6
Ddt	0.864474362	0.043346422	0.395	0.526	1	C6
Polr2f	0.575822539	0.043035233	0.338	0.47	1	C6
Dtd1	0.213459122	0.042791108	0.174	0.238	1	C6
Gm17745	0.595069333	0.042754387	0.119	0.141	1	C6
Amdhd2	0.211153651	0.042485847	0.129	0.175	1	C6
Myo1e	0.311085056	0.04236826	0.102	0.131	1	C6
Upf3a	0.164928686	0.042250907	0.199	0.275	1	C6
Yipf1	0.188337073	0.042202603	0.24	0.336	1	C6
Fam49a	0.123383374	0.042098594	0.08	0.115	1	C6
Snrpc	0.875338984	0.041507869	0.412	0.571	1	C6
Cdkn1a	0.52719115	0.041077956	0.109	0.128	1	C6
Evl	0.697393674	0.040641968	0.402	0.539	1	C6
Asna1	0.07144742	0.040598882	0.225	0.336	1	C6
Psmb2	0.01472577	0.040549329	0.57	0.732	1	C6
Grap2	0.185705475	0.04027097	0.133	0.179	1	C6
Sqstm1	0.011161734	0.040256267	0.758	0.855	1	C6
Mrps35	0.231823765	0.040187797	0.219	0.301	1	C6
Dnajc15	0.009206774	0.040179706	0.648	0.781	1	C6
Mdm4	0.046792204	0.040109904	0.164	0.242	1	C6
Kdm4a	0.275020524	0.040089342	0.109	0.143	1	C6
Psmg2	0.272630736	0.039936105	0.158	0.208	1	C6
Nkiras1	0.098944305	0.039912989	0.068	0.101	1	C6
Gimap5	0.689317017	0.039604381	0.461	0.592	1	C6
Trappc11	0.171436987	0.039508782	0.078	0.109	1	C6
Cdk5	0.056027614	0.039441081	0.176	0.26	1	C6
Pkp4	0.124733588	0.038778807	0.156	0.215	1	C6
Atp5o	0.001048665	0.038735712	0.631	0.809	1	C6
Sdad1	0.390486115	0.038702817	0.088	0.111	1	C6
Shkbp1	0.209479842	0.038700058	0.102	0.139	1	C6
Pno1	0.328549963	0.038524828	0.172	0.223	1	C6
Ncl	0.085016702	0.038384417	0.6	0.805	1	C6
Atp6v0b	0.766300972	0.038343963	0.43	0.581	1	C6
Cep19	0.082317651	0.038305351	0.1	0.148	1	C6
Washc2	0.546030011	0.037951237	0.096	0.115	1	C6
Ppme1	0.136218048	0.037847616	0.166	0.232	1	C6
Napsa	0.229161244	0.03743977	0.18	0.24	1	C6
Dctpp1	0.257718023	0.037311167	0.18	0.242	1	C6
Rtf2	0.657168177	0.037300551	0.219	0.271	1	C6
Mrps11	0.106471028	0.037199452	0.174	0.249	1	C6
Ubb	2.37E-07	0.03703194	1	1	0.006677691	C6
Csnk2b	0.002129099	0.036705167	0.699	0.838	1	C6
Mrpl16	0.241919789	0.036579995	0.182	0.246	1	C6
Mtor	0.030327858	0.036353766	0.09	0.143	1	C6
Apex1	0.237507343	0.036238676	0.139	0.183	1	C6
Zmat3	0.111123452	0.036022734	0.076	0.11	1	C6
Nudt2	0.268728134	0.035869249	0.111	0.145	1	C6
Myl6	4.28E-06	0.035822591	0.969	0.991	0.120556888	C6
Pelo	0.460436921	0.03582021	0.082	0.101	1	C6
Ddx50	0.061682668	0.035647855	0.193	0.283	1	C6
Phb	0.300059879	0.035481827	0.311	0.44	1	C6
H2afz	0.000443298	0.035399346	0.811	0.921	1	C6
Tbc1d10a	0.069640316	0.035368935	0.178	0.259	1	C6
Mybbp1a	0.064716189	0.035278337	0.162	0.236	1	C6
Mvb12a	0.839948789	0.035273679	0.408	0.539	1	C6
Znhit6	0.196048671	0.035266926	0.092	0.126	1	C6
Arhgdib	3.72E-06	0.035196033	0.934	0.98	0.104956236	C6
Eif3l	0.414563999	0.035090722	0.475	0.631	1	C6
Fndc3a	0.097017701	0.034993047	0.152	0.215	1	C6
Tubb2a	0.383476563	0.034903083	0.1	0.126	1	C6
Exoc4	0.127936022	0.034709052	0.16	0.223	1	C6
Hacd3	0.242866556	0.034644501	0.191	0.254	1	C6
Ripk2	0.123228142	0.034618469	0.182	0.253	1	C6
Alg3	0.577637045	0.034600733	0.086	0.102	1	C6
Gfpt1	0.153021387	0.034600288	0.131	0.179	1	C6
Mia3	0.002403508	0.034320749	0.148	0.251	1	C6
Bri3bp	0.017012268	0.034064086	0.273	0.435	1	C6
Nsmce1	0.256931213	0.033980975	0.184	0.246	1	C6
Rrp15	0.103955202	0.033919395	0.115	0.164	1	C6
Coro1a	2.97E-06	0.033828421	0.977	0.996	0.083698635	C6
Psmg3	0.147179317	0.033570666	0.1	0.14	1	C6
Tnfrsf4	0.12729384	0.033248527	0.744	0.792	1	C6
Chchd5	0.015258835	0.032794792	0.168	0.264	1	C6
Rab4b	0.417537588	0.032317362	0.35	0.483	1	C6
Psma6	0.65016056	0.032201109	0.447	0.572	1	C6
Tmem234	0.561287563	0.032128989	0.475	0.626	1	C6
2810004N23Rik	0.174091471	0.032026982	0.113	0.154	1	C6
Furin	0.270618667	0.032022306	0.107	0.137	1	C6
Aurkaip1	0.354822259	0.031953973	0.48	0.647	1	C6
Mfsd10	0.18297817	0.031898276	0.164	0.223	1	C6
Tg	0.262274463	0.031788808	0.152	0.194	1	C6
Bst2	0.894814929	0.03176467	0.443	0.564	1	C6
Ift20	0.642794047	0.031619344	0.369	0.509	1	C6
Grk2	0.315555809	0.03158764	0.166	0.215	1	C6
Mrpl14	0.394620334	0.031523912	0.336	0.479	1	C6
Ncf4	0.885307307	0.031414746	0.393	0.516	1	C6
Grina	0.904980785	0.031322172	0.445	0.59	1	C6
Cad	0.169915683	0.031199508	0.082	0.114	1	C6
Inf2	0.164674329	0.031174283	0.072	0.101	1	C6
Wdr83os	0.41538458	0.031023127	0.488	0.616	1	C6
Odc1	0.668557198	0.030552093	0.395	0.516	1	C6
Lxn	0.126039686	0.030341176	0.186	0.263	1	C6
Gmps	0.037240709	0.03033797	0.203	0.309	1	C6
Cox18	0.106202947	0.030186578	0.078	0.114	1	C6
Dctn2	0.877297345	0.030122479	0.402	0.56	1	C6
Stat5b	0.056569104	0.029993806	0.209	0.305	1	C6
Med9	0.028725219	0.029745404	0.141	0.219	1	C6
Calhm6	0.475867018	0.029529001	0.086	0.105	1	C6
Isg20	0.505134779	0.029477418	0.234	0.285	1	C6
Magt1	0.001357308	0.029311132	0.129	0.226	1	C6
U2af1	0.61030281	0.029173073	0.447	0.596	1	C6
Ndufa10	0.770022989	0.029120016	0.379	0.524	1	C6
Dnmt1	0.036947344	0.029007236	0.164	0.245	1	C6
Tle5	0.24887307	0.029006707	0.197	0.258	1	C6
AA467197	0.952693063	0.028978817	0.18	0.195	1	C6
Sec61b	1.12E-05	0.028897673	0.85	0.957	0.315742946	C6
Gm4070	0.038820812	0.028812908	0.064	0.102	1	C6
Cuta	0.88484854	0.028780657	0.443	0.602	1	C6
Tpgs1	0.078182971	0.028771792	0.203	0.296	1	C6
Sf3b3	0.043610875	0.028652887	0.234	0.352	1	C6
Tomm20	0.037173547	0.028588222	0.645	0.814	1	C6
Slc7a1	0.032973776	0.028384937	0.1	0.156	1	C6
Smarcc1	0.025428569	0.028252274	0.152	0.232	1	C6
Tubb6	0.405445815	0.028215754	0.121	0.149	1	C6
Gadd45gip1	0.057920192	0.027769202	0.285	0.438	1	C6
H13	0.126667919	0.02776725	0.539	0.707	1	C6
Hmgcr	0.017192869	0.027471421	0.15	0.233	1	C6
Eif3c	0.292393634	0.027301972	0.547	0.724	1	C6
Mpp1	0.133645924	0.027010046	0.107	0.149	1	C6
B9d2	0.079551122	0.026992508	0.223	0.327	1	C6
Ap3s1	0.135877793	0.026792329	0.217	0.3	1	C6
Cds2	0.014164139	0.026680291	0.133	0.211	1	C6
Dcakd	0.164724382	0.026651328	0.092	0.128	1	C6
Prpf38a	0.061530743	0.026597742	0.152	0.22	1	C6
Ormdl1	0.134693567	0.026465781	0.152	0.205	1	C6
Ift27	0.044698086	0.026352345	0.123	0.186	1	C6
Ubfd1	0.077677802	0.026347335	0.117	0.169	1	C6
Cpne1	0.234367113	0.026284668	0.078	0.105	1	C6
Cisd1	0.055875967	0.026266034	0.221	0.33	1	C6
Pvt1	0.07349035	0.026263398	0.066	0.101	1	C6
Mrpl20	0.63292985	0.026197991	0.451	0.613	1	C6
Ntmt1	0.135229959	0.026072916	0.084	0.119	1	C6
Las1l	0.06472433	0.025917319	0.127	0.185	1	C6
Ufd1	0.27318207	0.025867004	0.143	0.185	1	C6
Prrc1	0.049023442	0.025856418	0.152	0.224	1	C6
Crkl	0.161583453	0.025775882	0.076	0.106	1	C6
Pggt1b	0.155168361	0.025753507	0.125	0.171	1	C6
Mindy3	0.303344233	0.025652745	0.113	0.145	1	C6
Prpf31	0.085522482	0.025492205	0.131	0.188	1	C6
Gde1	0.145911562	0.025442273	0.205	0.283	1	C6
Ap1m1	0.088390591	0.025230333	0.227	0.33	1	C6
Adsl	0.006237829	0.025147412	0.17	0.276	1	C6
Pcbp2	0.022834716	0.025043168	0.734	0.891	1	C6
Fuca2	0.057431893	0.024998798	0.15	0.221	1	C6
Slc25a39	0.377285533	0.024972121	0.348	0.484	1	C6
Eif4e2	0.452237751	0.024965764	0.369	0.527	1	C6
Ccdc58	0.05139137	0.024810167	0.133	0.198	1	C6
Cenpx	0.514169126	0.024725863	0.281	0.355	1	C6
Zfp871	0.043775288	0.024592269	0.094	0.144	1	C6
Tm6sf1	0.034487512	0.024504915	0.086	0.136	1	C6
Pfkp	0.170776119	0.02419091	0.352	0.503	1	C6
Chd2	0.014829672	0.024036391	0.168	0.259	1	C6
Uap1	0.039983239	0.024031902	0.18	0.264	1	C6
Chchd4	0.186743301	0.02398423	0.113	0.151	1	C6
Xpo6	0.015441743	0.023827028	0.098	0.16	1	C6
Bend4	0.045962556	0.023779535	0.066	0.105	1	C6
Cdkn2d	0.076733984	0.023755726	0.189	0.268	1	C6
Eno3	0.381581011	0.023675729	0.092	0.114	1	C6
Ccpg1	0.229147923	0.023609586	0.109	0.144	1	C6
Rrp1b	0.014687165	0.023593264	0.111	0.178	1	C6
Iars	0.11375685	0.023503667	0.084	0.12	1	C6
Mmadhc	0.064478191	0.023446169	0.156	0.225	1	C6
Cdk5rap3	0.137656829	0.02340096	0.17	0.233	1	C6
Pik3ap1	0.13633635	0.023391368	0.094	0.132	1	C6
Exosc9	0.040221282	0.023298856	0.115	0.174	1	C6
Cacybp	0.265422534	0.023214258	0.334	0.483	1	C6
Tubb4b	0.391856431	0.023159022	0.342	0.459	1	C6
Bcl2a1b	0.221120734	0.02309351	0.58	0.634	1	C6
Timm22	0.076701609	0.022945233	0.156	0.224	1	C6
Thoc1	0.055240788	0.022703776	0.094	0.143	1	C6
Acadvl	0.075109983	0.022688876	0.174	0.251	1	C6
Dnajc12	0.210395706	0.022527208	0.098	0.132	1	C6
Eefsec	0.059411532	0.022503644	0.082	0.124	1	C6
Larp4	0.019223922	0.022454927	0.143	0.224	1	C6
Mrpl51	0.006295183	0.022410464	0.227	0.368	1	C6
Opa1	0.012644644	0.022361584	0.082	0.139	1	C6
Eipr1	0.279580286	0.022225896	0.166	0.216	1	C6
Gmds	0.059698409	0.022182519	0.092	0.139	1	C6
Bms1	0.052423196	0.022174949	0.102	0.154	1	C6
Csrp1	0.064282336	0.022072113	0.217	0.317	1	C6
Hells	0.1336541	0.021975809	0.072	0.102	1	C6
Polr3gl	0.034594995	0.021932497	0.1	0.154	1	C6
Insl6	0.229739785	0.021489389	0.076	0.102	1	C6
Pard6a	0.14116359	0.021484864	0.072	0.102	1	C6
Ndufa11	0.095684905	0.021474838	0.578	0.77	1	C6
Nle1	0.040974147	0.021426185	0.07	0.111	1	C6
Smu1	0.110559406	0.021326282	0.258	0.37	1	C6
Ndufb5	0.005302354	0.021310878	0.648	0.8	1	C6
Prmt2	0.222278106	0.02122243	0.102	0.136	1	C6
Gcsh	0.174210907	0.021186773	0.08	0.11	1	C6
Trappc5	0.063811529	0.021180149	0.186	0.271	1	C6
Ddhd2	0.00310275	0.02111213	0.125	0.213	1	C6
Slamf6	0.17841341	0.020816412	0.254	0.338	1	C6
Leo1	0.123489349	0.020630653	0.076	0.109	1	C6
Psmb3	0.004991288	0.020579258	0.725	0.857	1	C6
Clec2i	0.027163037	0.020477944	0.078	0.126	1	C6
Cfap36	0.099605591	0.020389269	0.205	0.292	1	C6
Sp3os	0.120843547	0.020165845	0.109	0.152	1	C6
Cenpw	0.041317299	0.020056155	0.096	0.148	1	C6
Pcbp1	0.102696852	0.019959681	0.242	0.349	1	C6
Snrpd3	0.861898796	0.019907942	0.447	0.624	1	C6
Stambp	0.197296926	0.019903534	0.074	0.101	1	C6
2310039H08Rik	0.049608991	0.019899182	0.107	0.16	1	C6
Ppcs	0.159378174	0.019843967	0.09	0.124	1	C6
Dynll2	0.027113384	0.019806858	0.133	0.204	1	C6
Npm3	0.786934853	0.019801045	0.436	0.631	1	C6
Psmb4	0.077895763	0.019704939	0.566	0.724	1	C6
Sgf29	0.073616677	0.019614961	0.07	0.106	1	C6
Atxn10	0.355632066	0.019432584	0.346	0.487	1	C6
Mvp	0.069313254	0.019240182	0.123	0.177	1	C6
Tspan3	0.071417815	0.019227395	0.125	0.181	1	C6
Aen	0.095537746	0.019195585	0.111	0.158	1	C6
Aldoc	0.291774989	0.018938354	0.094	0.122	1	C6
Tes	0.103969375	0.018879131	0.662	0.819	1	C6
Cbx5	0.062974965	0.018867954	0.092	0.137	1	C6
Pbdc1	0.022820166	0.018841662	0.203	0.31	1	C6
Tmem203	0.13161097	0.018834917	0.094	0.132	1	C6
Uso1	0.071495616	0.018831576	0.09	0.134	1	C6
Gnl2	0.044183486	0.01880131	0.133	0.198	1	C6
Commd4	0.645038074	0.018553959	0.391	0.529	1	C6
1700097N02Rik	0.072541445	0.018553426	0.127	0.182	1	C6
Klf7	0.074788979	0.018516739	0.08	0.119	1	C6
Penk	0.797123505	0.018485671	0.158	0.168	1	C6
Ap1g2	0.122490939	0.018352631	0.111	0.154	1	C6
Mrps12	0.118368855	0.018241559	0.262	0.377	1	C6
Notch2	0.007549955	0.018088802	0.064	0.115	1	C6
6530402F18Rik	0.09006828	0.018027589	0.068	0.101	1	C6
Trabd	0.027095094	0.017889294	0.172	0.262	1	C6
Bet1l	0.057780302	0.017884331	0.127	0.186	1	C6
Hbs1l	0.032817068	0.017879081	0.133	0.202	1	C6
Nudc	0.404858788	0.017824585	0.377	0.534	1	C6
Cox8a	2.13E-05	0.017810896	0.965	0.996	0.600708118	C6
Edem2	0.039902416	0.017780391	0.184	0.275	1	C6
Rbm45	0.029984271	0.017696343	0.066	0.109	1	C6
Virma	0.136265281	0.017525101	0.102	0.143	1	C6
Ppp1r7	0.009606939	0.017422572	0.129	0.209	1	C6
Akt1s1	0.055897804	0.017365903	0.072	0.111	1	C6
Ralgapa1	0.017553908	0.017225797	0.068	0.115	1	C6
Gnl3	0.085777704	0.017172622	0.094	0.137	1	C6
Sigmar1	0.124636848	0.01716856	0.08	0.114	1	C6
Fbxo32	0.002848869	0.017150809	0.078	0.143	1	C6
Zc3h7b	0.080229817	0.017010525	0.068	0.102	1	C6
Trmt1	0.042534316	0.016961128	0.166	0.246	1	C6
Chmp1b	0.067629765	0.016937853	0.086	0.128	1	C6
Bcat2	0.057250544	0.016839222	0.135	0.198	1	C6
Psma3	0.097736436	0.016819178	0.607	0.754	1	C6
Mrpl19	0.001853027	0.016816779	0.145	0.249	1	C6
Zyg11b	0.000639406	0.016739426	0.092	0.177	1	C6
Ogfod2	0.162517748	0.016671276	0.102	0.14	1	C6
Uchl3	0.037131857	0.016587623	0.16	0.238	1	C6
Swi5	0.068994351	0.016564418	0.596	0.788	1	C6
Hmgb3	0.076258218	0.016547399	0.156	0.22	1	C6
Smox	0.210366888	0.016372376	0.084	0.113	1	C6
Eloa	0.087979329	0.016358847	0.098	0.143	1	C6
Atp8b4	0.01244663	0.016315939	0.18	0.281	1	C6
2700062C07Rik	0.063019796	0.016248714	0.072	0.11	1	C6
Mrps18a	0.018031267	0.016192288	0.205	0.317	1	C6
Selenot	0.124138795	0.016150988	0.176	0.243	1	C6
Chst12	0.288810971	0.01597573	0.34	0.459	1	C6
Stub1	0.115874899	0.015972817	0.301	0.442	1	C6
Arhgap26	0.003230734	0.015939743	0.078	0.143	1	C6
Idi1	0.053875176	0.015908382	0.086	0.131	1	C6
Lsm7	0.285243934	0.015734917	0.33	0.461	1	C6
Sumo2	0.001072227	0.015732953	0.848	0.952	1	C6
Msto1	0.064370991	0.015672905	0.096	0.143	1	C6
Gatd1	0.112434102	0.015599395	0.143	0.202	1	C6
Mtfmt	7.21E-05	0.015422476	0.074	0.161	1	C6
Bckdha	0.144813967	0.015347632	0.074	0.105	1	C6
Mrps10	0.216442243	0.01530011	0.121	0.158	1	C6
Kdelr2	0.043935619	0.01528684	0.26	0.393	1	C6
Snrpd1	0.910034495	0.01524457	0.428	0.582	1	C6
Fam50a	0.044836783	0.01501919	0.193	0.287	1	C6
Hspbp1	0.04642922	0.014932366	0.193	0.283	1	C6
Cwc25	0.004746958	0.014840441	0.096	0.166	1	C6
Dapk2	0.118735637	0.014798557	0.113	0.156	1	C6
Ndufv1	0.254946066	0.0147942	0.326	0.465	1	C6
Dhx8	0.030618625	0.014727118	0.107	0.165	1	C6
Prep	0.041449448	0.014711546	0.098	0.149	1	C6
Dohh	0.039698644	0.014662972	0.203	0.305	1	C6
Tbc1d7	0.116702831	0.01459667	0.078	0.113	1	C6
Bsg	0.00445706	0.014578648	0.711	0.863	1	C6
Klhl24	0.001796934	0.014414695	0.111	0.196	1	C6
Nol12	0.034725204	0.014410437	0.121	0.183	1	C6
Psph	0.026536535	0.014403988	0.197	0.3	1	C6
Nprl2	0.076673025	0.014251686	0.082	0.122	1	C6
Dcxr	0.105793555	0.014225303	0.076	0.11	1	C6
Yars	0.053132392	0.014206634	0.096	0.145	1	C6
Slc25a5	0.001182913	0.014204321	0.75	0.89	1	C6
2310009A05Rik	0.099253516	0.01419066	0.088	0.127	1	C6
Cyp51	0.027535888	0.014141915	0.117	0.179	1	C6
Xpo5	0.028515654	0.014138408	0.084	0.135	1	C6
Trappc2l	0.21986657	0.014104825	0.299	0.408	1	C6
Mfsd5	0.026125449	0.013996253	0.127	0.195	1	C6
Txn1	0.00437072	0.013925664	0.75	0.898	1	C6
Eif3h	5.84E-05	0.013839364	0.943	0.993	1	C6
Wdr3	0.104882701	0.013618332	0.086	0.124	1	C6
Cope	0.038437232	0.013615465	0.607	0.774	1	C6
Mapk1ip1l	0.005257345	0.013501359	0.137	0.228	1	C6
Atic	0.008609138	0.013257671	0.154	0.245	1	C6
Dennd5a	0.073564754	0.01319033	0.09	0.132	1	C6
Clasp2	0.012036689	0.013181833	0.068	0.118	1	C6
1110065P20Rik	0.028392676	0.013001411	0.068	0.111	1	C6
Ppt2	0.038104988	0.012981373	0.08	0.126	1	C6
Cep83	0.137663962	0.012965381	0.088	0.123	1	C6
Mgat5	0.024306142	0.012952346	0.119	0.183	1	C6
Dkc1	0.007440466	0.012875555	0.127	0.208	1	C6
Safb2	0.011396699	0.012620365	0.15	0.236	1	C6
Pop7	0.018599908	0.012600646	0.168	0.26	1	C6
Rrp1	0.668004203	0.012597509	0.422	0.586	1	C6
Zfp266	0.018260977	0.012558479	0.092	0.148	1	C6
Cytip	0.104414365	0.012500819	0.719	0.873	1	C6
Lgals3bp	0.252568819	0.01247966	0.252	0.329	1	C6
Naga	0.084531575	0.012466241	0.084	0.123	1	C6
Ppia	0.004504199	0.012400763	0.998	1	1	C6
Ell2	0.102763998	0.012383107	0.082	0.118	1	C6
Pus1	0.043337997	0.012357242	0.133	0.196	1	C6
Acot2	0.011725774	0.012191305	0.066	0.115	1	C6
Snhg3	0.075473174	0.012068214	0.113	0.161	1	C6
Mrpl54	0.99212148	0.01201682	0.457	0.632	1	C6
Hdac2	0.038591694	0.012009385	0.096	0.148	1	C6
Hspd1	0.679774158	0.011998286	0.428	0.59	1	C6
Riox2	0.061681685	0.011942271	0.107	0.156	1	C6
Rnaseh2a	0.00944045	0.011844914	0.105	0.173	1	C6
R3hcc1	0.044446934	0.011810098	0.07	0.11	1	C6
Hspa8	0.051661188	0.011717778	0.996	0.999	1	C6
Oxct1	0.085321551	0.011703164	0.26	0.374	1	C6
Cnpy2	0.030507396	0.011617052	0.221	0.338	1	C6
Eif2b1	0.031153542	0.011535638	0.088	0.139	1	C6
Nop14	0.031962522	0.011533077	0.123	0.186	1	C6
Spryd3	0.020965515	0.011417461	0.117	0.183	1	C6
Fth1	0.02541751	0.011387828	0.99	0.999	1	C6
Rhoa	0.000678251	0.011352288	0.828	0.945	1	C6
Psmd13	0.459602809	0.011320027	0.387	0.547	1	C6
Kpna3	0.051041918	0.011297018	0.086	0.131	1	C6
Nolc1	0.031864935	0.01117241	0.186	0.275	1	C6
G6pc3	0.047276499	0.011107815	0.09	0.137	1	C6
Mrpl34	0.106010123	0.01101986	0.264	0.378	1	C6
Qdpr	0.068281252	0.010920639	0.256	0.382	1	C6
Mrpl28	0.027184251	0.010785712	0.238	0.363	1	C6
Cd7	0.176166101	0.010678084	0.092	0.123	1	C6
Rnh1	0.699740719	0.010671145	0.42	0.564	1	C6
Dus2	0.077676266	0.010614685	0.072	0.109	1	C6
Psma5	0.877264583	0.010614356	0.439	0.61	1	C6
Marf1	0.005319349	0.010510131	0.088	0.153	1	C6
Zmat5	0.221585737	0.010468536	0.322	0.462	1	C6
Apaf1	0.016614063	0.010269928	0.072	0.12	1	C6
Lrpap1	0.027386251	0.01024489	0.16	0.245	1	C6
Hdgfl2	0.074900967	0.009948761	0.131	0.188	1	C6
Lsm12	0.145797479	0.00984867	0.342	0.512	1	C6
Slc16a11	0.216184687	0.009800892	0.084	0.111	1	C6
Ndufv2	0.418279638	0.00968627	0.51	0.671	1	C6
Sytl1	0.160425984	0.009492513	0.08	0.11	1	C6
Fahd2a	0.05228986	0.009398067	0.088	0.134	1	C6
Ndufs4	0.296747965	0.009336987	0.391	0.564	1	C6
Bcl2l1	0.140148227	0.009332267	0.166	0.221	1	C6
Tmem173	0.086575318	0.009302892	0.316	0.474	1	C6
Krtcap3	0.161131081	0.008993002	0.078	0.107	1	C6
Faf2	0.010574199	0.008959785	0.152	0.241	1	C6
Wdr83	0.056711796	0.008910932	0.111	0.164	1	C6
Mdn1	0.00594033	0.008808225	0.09	0.154	1	C6
Tbck	0.063923944	0.008775726	0.092	0.136	1	C6
Itm2b	0.001309335	0.008750306	0.922	0.993	1	C6
Cox5b	0.001024244	0.008727509	0.852	0.952	1	C6
Eif3d	0.858491936	0.008708811	0.482	0.66	1	C6
Gpalpp1	0.163773716	0.008701053	0.078	0.107	1	C6
Rabepk	0.021946685	0.008570137	0.121	0.19	1	C6
Pold4	0.966560411	0.008522496	0.488	0.67	1	C6
Kif21b	0.001727193	0.008447689	0.172	0.291	1	C6
Abhd10	0.008543635	0.008414375	0.059	0.109	1	C6
2310061I04Rik	0.034967066	0.008351828	0.141	0.213	1	C6
Psmd8	0.14026724	0.008090901	0.584	0.753	1	C6
Acp6	0.018141744	0.008001329	0.072	0.12	1	C6
Hnrnpul2	0.006061646	0.007995837	0.201	0.321	1	C6
Bad	0.032078632	0.007901394	0.143	0.216	1	C6
Mpnd	0.043338291	0.007788639	0.088	0.135	1	C6
Hprt	0.785922208	0.007673549	0.441	0.626	1	C6
Ndufaf7	0.001378329	0.00760488	0.113	0.202	1	C6
Nit2	0.041745428	0.007585949	0.096	0.148	1	C6
Suclg2	0.066658412	0.007525937	0.098	0.144	1	C6
Gtpbp4	0.016972027	0.00750844	0.236	0.366	1	C6
Oaz1	0.027734556	0.007376793	0.982	0.996	1	C6
Ntpcr	0.026809835	0.007356692	0.08	0.13	1	C6
Ptprcap	0.025578532	0.007344237	0.879	0.95	1	C6
Nr4a3	0.139177653	0.007271341	0.367	0.495	1	C6
Fh1	0.043317037	0.007181858	0.191	0.277	1	C6
Eri3	0.024639121	0.007045934	0.125	0.192	1	C6
Mrps33	0.532829763	0.007036415	0.426	0.609	1	C6
Sergef	0.059298814	0.006972901	0.086	0.13	1	C6
Gusb	0.018390997	0.006834592	0.15	0.23	1	C6
Edf1	0.000727549	0.006702595	0.863	0.962	1	C6
Wdr75	0.03722564	0.006427945	0.078	0.123	1	C6
Naa60	0.045922843	0.006401061	0.111	0.164	1	C6
Keap1	0.012204885	0.006358498	0.166	0.26	1	C6
Msra	0.042757034	0.006199302	0.082	0.127	1	C6
Smarcb1	0.027952976	0.006164503	0.258	0.394	1	C6
Mrps15	0.038933532	0.006009194	0.297	0.462	1	C6
Plec	0.009241529	0.005951457	0.254	0.387	1	C6
Ccdc85b	0.007574385	0.00585255	0.195	0.31	1	C6
Erbin	0.021685532	0.005680312	0.092	0.148	1	C6
Nol8	0.05664863	0.005483651	0.08	0.12	1	C6
Zfp622	0.014517911	0.005457798	0.209	0.326	1	C6
Ncor2	0.002091278	0.005332115	0.094	0.169	1	C6
Rinl	0.241457455	0.00519624	0.348	0.478	1	C6
Mrps34	0.082938721	0.00517958	0.295	0.438	1	C6
Mrrf	0.060680537	0.005177593	0.068	0.105	1	C6
Elk4	0.002212949	0.00515182	0.07	0.134	1	C6
Pam16	0.027461769	0.005076135	0.262	0.408	1	C6
Zfand1	0.022084795	0.005022973	0.113	0.177	1	C6
Rab8b	0.003807269	0.004938785	0.25	0.411	1	C6
Il1r2	0.703280003	0.004795209	0.123	0.134	1	C6
Tespa1	0.005908493	0.0047747	0.156	0.25	1	C6
Neil1	0.027645031	0.004756194	0.066	0.109	1	C6
Sf3b5	0.388852281	0.004610433	0.531	0.724	1	C6
Tarbp2	0.01483815	0.004516891	0.102	0.165	1	C6
Rnaseh2b	0.018162368	0.004502192	0.109	0.173	1	C6
Bcap31	0.82939333	0.004465326	0.445	0.613	1	C6
Cops3	0.011283199	0.004400716	0.109	0.177	1	C6
Usp18	0.056178163	0.004331337	0.066	0.102	1	C6
Hnrnpab	0.052759976	0.004319233	0.32	0.483	1	C6
Tnpo1	0.02609669	0.004286661	0.105	0.162	1	C6
Adk	0.050497682	0.004270615	0.076	0.116	1	C6
Polg2	0.005181773	0.004135977	0.078	0.139	1	C6
Slc39a4	0.054107945	0.004081	0.066	0.102	1	C6
Tatdn1	0.029503843	0.003711432	0.07	0.114	1	C6
Slc25a17	0.11349385	0.003653064	0.254	0.351	1	C6
Rad54l2	0.003044119	0.003651334	0.102	0.178	1	C6
Aasdhppt	0.012146961	0.003620744	0.117	0.187	1	C6
Tjap1	0.013366554	0.003575324	0.078	0.131	1	C6
Lin7c	0.00178758	0.003572306	0.135	0.232	1	C6
Top2a	0.002362381	0.003565898	0.088	0.16	1	C6
Kptn	0.05860849	0.003424616	0.074	0.113	1	C6
Pcnp	0.00562146	0.003382885	0.248	0.402	1	C6
Tdp2	0.026889282	0.002973726	0.074	0.119	1	C6
Mrpl22	0.037517472	0.0029693	0.135	0.2	1	C6
Dtx3l	0.002111332	0.002902246	0.117	0.203	1	C6
Bysl	0.018428306	0.002850067	0.066	0.111	1	C6
Abcb1b	0.000382351	0.002824402	0.141	0.258	1	C6
Mta1	0.005018951	0.002807144	0.076	0.136	1	C6
Lpp	0.000260164	0.002680054	0.055	0.124	1	C6
Yipf3	0.114571269	0.002460291	0.311	0.454	1	C6
Rabggtb	0.026257466	0.002405099	0.221	0.338	1	C6
Srgap3	0.004509891	0.002225468	0.1	0.171	1	C6
Snrnp70	0.36906137	0.002066188	0.426	0.618	1	C6
Prdx1	0.029347131	0.001831891	0.674	0.846	1	C6
Zc3hc1	0.028785876	0.001814841	0.072	0.116	1	C6
Exosc1	0.017753387	0.001813806	0.102	0.164	1	C6
Lpin1	0.013664762	0.00167754	0.059	0.105	1	C6
Pigt	0.001697073	0.001608845	0.199	0.338	1	C6
Ttc13	0.00081323	0.00160488	0.049	0.109	1	C6
Gtf2h2	0.03033068	0.001569048	0.078	0.124	1	C6
Plin3	0.010006113	0.001508367	0.078	0.134	1	C6
Memo1	0.029908996	0.001503002	0.141	0.213	1	C6
Scd2	0.021300578	0.001480723	0.074	0.12	1	C6
Mrpl57	0.184118157	0.001473836	0.318	0.455	1	C6
Map4k4	0.001419342	0.001450595	0.154	0.262	1	C6
Elp2	0.004185119	0.00141303	0.107	0.182	1	C6
AU022252	0.019791096	0.001363099	0.068	0.114	1	C6
Wrap73	0.02535166	0.001292135	0.072	0.118	1	C6
Aldh16a1	0.006602587	0.001048508	0.055	0.105	1	C6
Timm50	0.02695138	0.001036344	0.174	0.26	1	C6
Ucp2	0.07911618	0.000749173	0.885	0.959	1	C6
Srrm1	0.302402413	0.000590864	0.424	0.641	1	C6
Hscb	0.049977835	0.000571855	0.307	0.463	1	C6
Rrp9	0.038112994	0.000489325	0.09	0.139	1	C6
Mrps26	0.032057063	0.00035763	0.248	0.377	1	C6
Abcc1	0.001172828	0.000250121	0.088	0.164	1	C6
Hivep3	0.018754849	0.00015371	0.068	0.114	1	C6
Luc7l	0.004665675	0.00012817	0.148	0.243	1	C6
Sumf2	0.003488799	0.000120708	0.055	0.109	1	C6
Dpagt1	0.018497839	-2.42E-05	0.078	0.128	1	Pex
Ddx19b	0.003950032	-4.05E-05	0.078	0.141	1	Pex
Ccdc71	0.006249199	-0.000212383	0.074	0.132	1	Pex
Aacs	0.019203025	-0.000268071	0.064	0.109	1	Pex
Tex30	0.003972232	-0.000438882	0.088	0.156	1	Pex
Adh5	0.142273276	-0.000465249	0.363	0.534	1	Pex
Dusp19	0.004526928	-0.000585761	0.088	0.154	1	Pex
Mrps17	0.025753286	-0.000778449	0.266	0.414	1	Pex
Srp72	0.049560089	-0.001051883	0.336	0.513	1	Pex
Rdh14	0.006933618	-0.001150387	0.107	0.178	1	Pex
3830406C13Rik	0.01484285	-0.001229841	0.24	0.369	1	Pex
Rnf168	7.82E-06	-0.001344863	0.053	0.14	0.220448176	Pex
Mrps24	0.804916152	-0.001350788	0.461	0.662	1	Pex
Fis1	0.0023793	-0.001389532	0.779	0.923	1	Pex
Utp6	0.002018694	-0.001454471	0.064	0.124	1	Pex
Rnf121	0.019855842	-0.001506303	0.096	0.153	1	Pex
Tpd52l2	0.012561305	-0.001527433	0.225	0.351	1	Pex
Rit1	0.014280959	-0.001556235	0.121	0.192	1	Pex
Smim26	0.021924388	-0.001573702	0.07	0.115	1	Pex
Entr1	0.06489761	-0.001596534	0.096	0.141	1	Pex
Fam210a	0.022494099	-0.001661343	0.059	0.101	1	Pex
Slc39a7	0.005470145	-0.001767715	0.133	0.22	1	Pex
Cyc1	0.357849443	-0.001977523	0.393	0.558	1	Pex
Ascc1	0.0055355	-0.001998991	0.113	0.19	1	Pex
Cct3	0.185065664	-0.002153398	0.328	0.455	1	Pex
Colgalt1	0.047304621	-0.002161695	0.082	0.126	1	Pex
Slc25a36	0.004510133	-0.002177214	0.07	0.127	1	Pex
Nfrkb	0.00202183	-0.002191455	0.102	0.183	1	Pex
Nrgn	0.11769166	-0.00240444	0.348	0.466	1	Pex
Prps1l3	0.01728778	-0.002455928	0.105	0.166	1	Pex
Mycbp	0.008517563	-0.00245866	0.076	0.132	1	Pex
Rabggta	0.009029149	-0.002564541	0.068	0.119	1	Pex
Gspt1	0.013700874	-0.002585944	0.195	0.3	1	Pex
Samd3	0.004831806	-0.00260155	0.1	0.171	1	Pex
Kpnb1	0.004328165	-0.002730311	0.217	0.349	1	Pex
Asap1	0.002263481	-0.002862529	0.072	0.135	1	Pex
Wdr55	0.007307947	-0.002902028	0.098	0.165	1	Pex
Bckdk	0.001447798	-0.002904456	0.141	0.245	1	Pex
Zeb1	0.01404387	-0.002926076	0.086	0.141	1	Pex
Nifk	0.006742825	-0.002976949	0.088	0.152	1	Pex
Wdr43	0.004391137	-0.002986574	0.156	0.254	1	Pex
Trmt6	0.00691688	-0.003055192	0.121	0.199	1	Pex
Camk4	0.014191726	-0.003123309	0.35	0.558	1	Pex
Pcnt	0.001918053	-0.003147549	0.07	0.134	1	Pex
Lyrm9	0.001391351	-0.003185583	0.088	0.164	1	Pex
Dmap1	0.006680981	-0.00322611	0.084	0.145	1	Pex
Prkdc	0.000319054	-0.003291575	0.049	0.114	1	Pex
Mrpl38	0.005336313	-0.003340314	0.125	0.207	1	Pex
Plpbp	0.097792355	-0.0033907	0.078	0.113	1	Pex
Pxmp4	0.000700981	-0.003497567	0.09	0.171	1	Pex
Kat8	0.00456349	-0.003564827	0.078	0.14	1	Pex
Acad9	1.67E-05	-0.003687512	0.047	0.126	0.471648683	Pex
Rpn2	0.358018839	-0.003769966	0.404	0.552	1	Pex
Fkbp15	0.00151896	-0.0038331	0.09	0.166	1	Pex
Spryd7	0.0410161	-0.004009068	0.07	0.11	1	Pex
E330009J07Rik	0.051368431	-0.004046932	0.078	0.118	1	Pex
Slc35b2	0.020218954	-0.004087174	0.23	0.353	1	Pex
Emd	0.15286721	-0.00416126	0.371	0.551	1	Pex
Fbxo7	0.021900982	-0.004192749	0.078	0.127	1	Pex
Hacd2	0.029044689	-0.004198196	0.207	0.306	1	Pex
Cdk6	0.058769483	-0.004217009	0.217	0.306	1	Pex
Pdcd4	0.002370224	-0.004315491	0.26	0.424	1	Pex
Farsa	0.012231127	-0.004345644	0.143	0.226	1	Pex
Acot8	0.011754407	-0.00441014	0.107	0.173	1	Pex
Seh1l	0.005608969	-0.004446572	0.111	0.186	1	Pex
Nt5c	0.510907533	-0.004457011	0.527	0.717	1	Pex
Dtd2	0.007832731	-0.004469344	0.055	0.103	1	Pex
Slc39a1	0.00076168	-0.004566036	0.076	0.148	1	Pex
Mrpl42	0.099788549	-0.004585648	0.322	0.473	1	Pex
Vwa8	0.000251465	-0.004670125	0.064	0.137	1	Pex
Pgp	0.025134239	-0.004699515	0.078	0.126	1	Pex
Sft2d2	0.003987734	-0.004829506	0.127	0.213	1	Pex
Cct5	0.55586232	-0.00484356	0.543	0.72	1	Pex
Nob1	0.001139942	-0.004847741	0.139	0.242	1	Pex
Ccs	0.004433364	-0.004874455	0.176	0.287	1	Pex
Wdr18	0.007733992	-0.005026649	0.123	0.202	1	Pex
Cmc2	0.011437513	-0.005233017	0.084	0.141	1	Pex
Chmp4b	0.10326547	-0.005326193	0.346	0.493	1	Pex
Fbxo6	0.012804207	-0.005386336	0.168	0.26	1	Pex
Aup1	0.378516008	-0.005401542	0.596	0.789	1	Pex
Ing4	0.044627097	-0.005468241	0.078	0.119	1	Pex
Aaas	0.013722551	-0.005559864	0.09	0.148	1	Pex
Nfu1	0.005974643	-0.005731585	0.209	0.334	1	Pex
Bak1	0.010192921	-0.005762953	0.24	0.373	1	Pex
Ccdc127	3.62E-05	-0.005781389	0.074	0.165	1	Pex
Sms	0.134342647	-0.005837913	0.369	0.526	1	Pex
Utp23	5.78E-06	-0.005855736	0.102	0.221	0.163035821	Pex
Wdr46	0.018646814	-0.005901239	0.072	0.119	1	Pex
Fus	0.15714254	-0.006017873	0.432	0.653	1	Pex
Sdf2	0.103573804	-0.00607344	0.326	0.474	1	Pex
Ate1	0.006875235	-0.006133621	0.08	0.14	1	Pex
Aimp2	0.029533066	-0.006284618	0.121	0.182	1	Pex
Phrf1	0.000450405	-0.006326138	0.092	0.178	1	Pex
Glipr1	0.009056143	-0.006329631	0.199	0.306	1	Pex
Fra10ac1	0.010513969	-0.006330346	0.064	0.113	1	Pex
CAAA01147332.1	0.004514487	-0.006573164	0.137	0.226	1	Pex
Atp5c1	0.000742105	-0.006592354	0.82	0.948	1	Pex
Pip4p2	0.014370332	-0.006842729	0.072	0.122	1	Pex
Chd6	0.000793475	-0.006914766	0.08	0.154	1	Pex
Pdia4	0.027911697	-0.007225159	0.266	0.401	1	Pex
Rnf19b	0.010435579	-0.007285036	0.055	0.101	1	Pex
Zup1	0.037060975	-0.007334076	0.064	0.102	1	Pex
Ccdc86	0.017279615	-0.007336502	0.066	0.111	1	Pex
1810013L24Rik	0.003561064	-0.007444195	0.051	0.102	1	Pex
Nsd2	0.033424401	-0.007448921	0.07	0.111	1	Pex
Pold2	0.013731659	-0.007456566	0.111	0.177	1	Pex
Galnt1	0.002215295	-0.007477099	0.131	0.224	1	Pex
Creb3	0.009239012	-0.007495426	0.131	0.209	1	Pex
Etfdh	0.005083034	-0.007510819	0.105	0.177	1	Pex
Pop5	0.081951359	-0.007513448	0.314	0.465	1	Pex
Xdh	0.003435427	-0.007522713	0.172	0.279	1	Pex
Tmem101	0.00760551	-0.007547362	0.053	0.101	1	Pex
Nt5c3b	0.017413146	-0.007562225	0.16	0.243	1	Pex
Hsd17b10	0.136486444	-0.007575384	0.355	0.51	1	Pex
Zc3h18	0.005171572	-0.007621986	0.107	0.179	1	Pex
Morf4l2	0.021817883	-0.007638077	0.256	0.386	1	Pex
Pdlim7	0.013999684	-0.007668406	0.059	0.105	1	Pex
Pdcd5	0.964864808	-0.007678495	0.488	0.674	1	Pex
Numa1	0.000396586	-0.007761996	0.184	0.321	1	Pex
Klk8	0.161664826	-0.007764069	0.361	0.522	1	Pex
Smc5	0.004391314	-0.007772269	0.064	0.119	1	Pex
Nipsnap1	0.009458907	-0.007773007	0.127	0.203	1	Pex
Srek1	0.00154711	-0.007788575	0.123	0.215	1	Pex
Dusp10	0.014668433	-0.007939441	0.221	0.331	1	Pex
Ndufaf8	0.034880866	-0.007978416	0.172	0.253	1	Pex
Dhrs4	0.005880295	-0.008019932	0.082	0.144	1	Pex
Khnyn	0.009961071	-0.008115407	0.064	0.113	1	Pex
Naa16	0.000739305	-0.008133323	0.053	0.115	1	Pex
Abca7	0.00406894	-0.008150438	0.057	0.11	1	Pex
Nf2	0.001167566	-0.008150823	0.072	0.14	1	Pex
Snrnp200	0.000213578	-0.008218259	0.178	0.318	1	Pex
Psmg1	0.016992955	-0.008289141	0.088	0.143	1	Pex
Trps1	0.000243149	-0.008363982	0.166	0.297	1	Pex
Actr2	0.182219876	-0.008364185	0.441	0.653	1	Pex
Syncrip	0.003439882	-0.008413663	0.244	0.395	1	Pex
Gpn1	0.01615207	-0.008421148	0.066	0.111	1	Pex
Cops7a	0.004479591	-0.008442247	0.145	0.24	1	Pex
Tbc1d15	0.002324769	-0.008491424	0.115	0.199	1	Pex
Dnajc18	0.001655374	-0.008522469	0.057	0.116	1	Pex
Rpf2	0.006289787	-0.008558396	0.072	0.128	1	Pex
Rilpl2	0.637983233	-0.0086134	0.588	0.749	1	Pex
Klhl9	0.001104713	-0.008697807	0.055	0.115	1	Pex
Fam53c	0.001576758	-0.008729958	0.051	0.107	1	Pex
Timm9	0.006926228	-0.008783176	0.066	0.119	1	Pex
Sirt5	0.00679447	-0.008808496	0.059	0.11	1	Pex
Mad2l2	0.011070263	-0.008814026	0.16	0.251	1	Pex
Ccdc88b	0.000540963	-0.008852575	0.1	0.19	1	Pex
Bcl7c	0.003549269	-0.008874154	0.125	0.211	1	Pex
Ubac1	0.008901261	-0.008890898	0.059	0.107	1	Pex
Mrpl40	0.009890238	-0.009046615	0.256	0.406	1	Pex
Pdap1	0.011018706	-0.009130082	0.279	0.438	1	Pex
Smc1a	0.007314289	-0.009181788	0.264	0.416	1	Pex
Tinf2	0.011684093	-0.009194478	0.072	0.123	1	Pex
Pin1	0.004758518	-0.009242689	0.26	0.428	1	Pex
Kri1	0.002641517	-0.00935854	0.1	0.175	1	Pex
Fam216a	0.012633241	-0.009359088	0.08	0.134	1	Pex
Slc52a2	0.002680123	-0.009415891	0.076	0.14	1	Pex
Pstk	0.001546641	-0.009419907	0.1	0.181	1	Pex
Trap1	0.003249961	-0.009423381	0.121	0.205	1	Pex
Zdhhc16	0.006112627	-0.009468537	0.064	0.116	1	Pex
Cd52	0.786745104	-0.009595436	0.996	0.999	1	Pex
Tex2	0.003859376	-0.009603395	0.055	0.107	1	Pex
Ipo5	0.001936182	-0.009613573	0.137	0.234	1	Pex
Borcs7	0.008723377	-0.009691601	0.072	0.126	1	Pex
Bcor	0.005688626	-0.009725798	0.1	0.169	1	Pex
Mtch2	0.065968933	-0.009980722	0.342	0.526	1	Pex
Sec63	0.001257013	-0.010065193	0.055	0.115	1	Pex
Galk2	0.000615495	-0.01013835	0.111	0.205	1	Pex
Pphln1	9.64E-05	-0.010190631	0.09	0.185	1	Pex
Srp54a	0.000802626	-0.01022846	0.047	0.105	1	Pex
Aatf	0.016800228	-0.010266747	0.107	0.168	1	Pex
Psme1	0.00213781	-0.010280528	0.846	0.973	1	Pex
Rars	0.003029499	-0.010300138	0.119	0.203	1	Pex
Anapc1	0.000121437	-0.010382954	0.086	0.177	1	Pex
Nrros	0.015703104	-0.010409404	0.061	0.106	1	Pex
Tbcb	0.182002725	-0.010479674	0.367	0.535	1	Pex
Mtmr1	0.000758162	-0.010486309	0.061	0.127	1	Pex
Dpp8	0.002631403	-0.010516909	0.111	0.191	1	Pex
Scpep1	0.017716108	-0.010521391	0.066	0.111	1	Pex
Cobll1	0.003421625	-0.010578405	0.051	0.102	1	Pex
Idh3g	0.018195061	-0.01062119	0.225	0.338	1	Pex
Ccdc88c	0.000652293	-0.010695399	0.145	0.257	1	Pex
Sh2d2a	0.135275604	-0.010720161	0.85	0.958	1	Pex
BC004004	0.006629312	-0.010818048	0.244	0.394	1	Pex
Nup98	0.000360458	-0.010866427	0.1	0.192	1	Pex
Uba6	0.000797914	-0.010914073	0.051	0.111	1	Pex
Cby1	0.002991326	-0.010953596	0.057	0.113	1	Pex
Kif3b	0.002709831	-0.010997114	0.07	0.131	1	Pex
Pepd	0.000701128	-0.011031665	0.098	0.185	1	Pex
Tsfm	0.004123208	-0.01109327	0.135	0.225	1	Pex
Pycr2	0.004855849	-0.011096968	0.182	0.295	1	Pex
Fkbp3	0.323469075	-0.011141416	0.426	0.619	1	Pex
Prps1	0.00473094	-0.011253361	0.127	0.211	1	Pex
Pfkl	0.011775172	-0.0112708	0.219	0.331	1	Pex
Eomes	0.031564754	-0.011462879	0.08	0.124	1	Pex
Rpap3	0.008545428	-0.011482289	0.055	0.102	1	Pex
Ifngr1	0.91367501	-0.011500499	0.721	0.809	1	Pex
Vps33a	0.00221874	-0.011589006	0.057	0.114	1	Pex
Dgcr6	0.04867056	-0.011592785	0.082	0.124	1	Pex
Ube2n	0.12023352	-0.011634906	0.391	0.596	1	Pex
Tmem70	0.000187834	-0.011640515	0.123	0.233	1	Pex
Osbpl11	0.006615732	-0.011776472	0.066	0.118	1	Pex
Drg2	0.001438859	-0.011873604	0.086	0.16	1	Pex
Ncbp2	0.011658954	-0.011887512	0.178	0.276	1	Pex
Anxa5	0.851483574	-0.011892968	0.496	0.674	1	Pex
Mrps2	0.007095061	-0.011903955	0.064	0.115	1	Pex
Eif2s2	0.383619122	-0.011932883	0.451	0.658	1	Pex
Ncoa4	0.003447961	-0.011966903	0.086	0.153	1	Pex
Ebpl	0.005424593	-0.011996105	0.223	0.357	1	Pex
Mrpl37	0.002831938	-0.012005209	0.137	0.232	1	Pex
Gnl3l	4.89E-05	-0.012015013	0.055	0.134	1	Pex
Eif3a	0.332611383	-0.012108119	0.451	0.651	1	Pex
Tsr1	0.006739271	-0.012116332	0.053	0.101	1	Pex
Rabgap1	0.001156243	-0.012170197	0.059	0.122	1	Pex
Coasy	0.013571265	-0.01227608	0.059	0.105	1	Pex
Ncapd3	0.001578548	-0.012278082	0.051	0.107	1	Pex
Prickle3	4.97E-06	-0.012344144	0.031	0.103	0.140034753	Pex
Urod	0.000704093	-0.012389199	0.137	0.245	1	Pex
Zfp688	0.004942738	-0.01239659	0.055	0.106	1	Pex
Ormdl2	0.002526972	-0.012476548	0.168	0.28	1	Pex
Snx9	0.009099144	-0.012476689	0.107	0.173	1	Pex
Glod4	0.003653287	-0.012477566	0.256	0.42	1	Pex
Slk	0.00409757	-0.012492758	0.064	0.119	1	Pex
Cep85	0.00131239	-0.012659543	0.086	0.16	1	Pex
Slc37a4	0.020995328	-0.012683477	0.066	0.11	1	Pex
Noc4l	0.003183039	-0.012698021	0.137	0.229	1	Pex
Parp3	0.000698796	-0.012724283	0.1	0.187	1	Pex
Gmppb	0.008275392	-0.012752027	0.094	0.158	1	Pex
Mphosph6	0.000655191	-0.012964248	0.158	0.277	1	Pex
Mapk8ip3	0.001352886	-0.013041369	0.084	0.156	1	Pex
Trim25	0.00097048	-0.013055734	0.1	0.183	1	Pex
Wipf2	6.32E-05	-0.013313565	0.051	0.126	1	Pex
1110059E24Rik	0.013018768	-0.013415101	0.057	0.102	1	Pex
Dnajc2	0.00846316	-0.013444532	0.303	0.482	1	Pex
Tmem106c	0.017775538	-0.013460131	0.074	0.122	1	Pex
Ap3b1	0.079628306	-0.01354137	0.348	0.505	1	Pex
Clcn3	0.000357498	-0.013541824	0.162	0.287	1	Pex
B4galt5	8.07E-05	-0.013554169	0.072	0.156	1	Pex
Ms4a4c	0.192562666	-0.013637547	0.414	0.563	1	Pex
Ero1l	0.004101956	-0.013678658	0.137	0.225	1	Pex
Mrpl39	0.000288155	-0.013726557	0.133	0.246	1	Pex
Xpnpep1	0.002870201	-0.013739977	0.166	0.276	1	Pex
Cdk4	0.222821658	-0.013774158	0.402	0.575	1	Pex
Sdhaf4	0.001438746	-0.013798187	0.145	0.25	1	Pex
Pafah1b3	0.003348195	-0.01384065	0.15	0.246	1	Pex
Zc3h15	0.149916329	-0.013894994	0.404	0.606	1	Pex
Rab3gap1	0.00028538	-0.013918473	0.135	0.247	1	Pex
Map3k14	0.002660683	-0.013986958	0.055	0.11	1	Pex
Chchd1	0.046345254	-0.014125505	0.322	0.488	1	Pex
Atpaf1	0.005980466	-0.014164259	0.068	0.122	1	Pex
Zfp113	3.22E-09	-0.014196605	0.014	0.102	9.07E-05	Pex
Prelid2	0.014783303	-0.014330052	0.246	0.365	1	Pex
Parp8	0.00107654	-0.014336747	0.057	0.119	1	Pex
Tmem9	0.007363447	-0.014359004	0.055	0.103	1	Pex
Fem1b	0.003738186	-0.014363864	0.068	0.126	1	Pex
Spg20	0.004699292	-0.014390029	0.057	0.109	1	Pex
Sympk	0.000178809	-0.014538641	0.068	0.145	1	Pex
Pgm1	0.001200462	-0.014588175	0.143	0.249	1	Pex
Eci1	0.003293415	-0.014622134	0.172	0.279	1	Pex
Paics	0.062245278	-0.014626156	0.34	0.509	1	Pex
Xrcc4	0.001990672	-0.014670825	0.068	0.13	1	Pex
Dhrs7	0.00415716	-0.014745776	0.219	0.352	1	Pex
Zbtb45	0.001359788	-0.014780544	0.059	0.12	1	Pex
Lmnb1	0.005544866	-0.014926342	0.18	0.287	1	Pex
Pim2	0.004608938	-0.014929388	0.219	0.347	1	Pex
Sirt6	0.000214749	-0.014960492	0.051	0.119	1	Pex
Rnaseh1	0.006489773	-0.014960493	0.086	0.148	1	Pex
Cfap20	0.003727319	-0.014965019	0.172	0.283	1	Pex
Map2k2	0.209957537	-0.014968251	0.404	0.563	1	Pex
Snrpd2	0.434099218	-0.015021859	0.594	0.757	1	Pex
Cse1l	0.0008384	-0.015124633	0.061	0.127	1	Pex
Flcn	0.000262006	-0.015153595	0.064	0.137	1	Pex
Ndufaf1	0.003552619	-0.015219936	0.057	0.111	1	Pex
Noc2l	0.002443251	-0.015258169	0.053	0.107	1	Pex
Ap3s2	0.00020655	-0.015420996	0.109	0.211	1	Pex
Ube2s	0.007022128	-0.01542566	0.221	0.346	1	Pex
Psmb8	0.29703018	-0.01548381	0.943	0.991	1	Pex
Ifi211	0.01547885	-0.015516252	0.096	0.154	1	Pex
Rhbdd2	1.73E-05	-0.015559217	0.045	0.122	0.48757429	Pex
Eif3g	0.122493824	-0.015579237	0.361	0.526	1	Pex
Ccdc167	0.000362275	-0.015606577	0.045	0.106	1	Pex
Tmem39b	0.002734639	-0.015646591	0.061	0.119	1	Pex
Cnrip1	0.003800585	-0.015657989	0.061	0.116	1	Pex
Ftsj3	0.00486825	-0.015676335	0.096	0.164	1	Pex
Pdcl3	0.002565799	-0.015685841	0.227	0.376	1	Pex
Ing5	0.002382032	-0.015751063	0.059	0.116	1	Pex
Litaf	0.857441718	-0.015871209	0.672	0.8	1	Pex
5031425E22Rik	8.16E-05	-0.015926273	0.072	0.157	1	Pex
Dse	0.001802648	-0.015944413	0.068	0.131	1	Pex
Mthfd1l	0.001334156	-0.016027484	0.105	0.187	1	Pex
Fdxr	0.001215085	-0.016039531	0.107	0.192	1	Pex
Mri1	0.001255295	-0.016088294	0.207	0.348	1	Pex
Zfp106	0.000708421	-0.016121575	0.15	0.26	1	Pex
Ndufaf4	0.000695629	-0.016123648	0.076	0.149	1	Pex
Pigyl	0.001855573	-0.016188211	0.109	0.191	1	Pex
Itgb1bp1	0.00150325	-0.016237501	0.205	0.342	1	Pex
Slc4a7	0.001079156	-0.01624628	0.109	0.194	1	Pex
Pym1	0.001011022	-0.016281221	0.096	0.178	1	Pex
Med7	0.009232892	-0.016296669	0.059	0.107	1	Pex
Lpcat1	0.002657364	-0.016321354	0.066	0.124	1	Pex
Pwp1	0.00461529	-0.016328033	0.086	0.151	1	Pex
Tmem11	0.003886246	-0.016373764	0.176	0.285	1	Pex
Pmf1	0.0085664	-0.016479471	0.055	0.102	1	Pex
Nudt5	0.001022546	-0.016679447	0.148	0.255	1	Pex
Lrrc42	0.003362882	-0.016767526	0.051	0.102	1	Pex
Nkiras2	0.002701873	-0.016783849	0.07	0.131	1	Pex
Fam168a	0.000568499	-0.016878204	0.088	0.169	1	Pex
Synj2bp	7.24E-08	-0.016908861	0.129	0.297	0.002040426	Pex
Ggh	0.007053364	-0.017000997	0.197	0.31	1	Pex
Cdk5rap1	0.001361297	-0.017043545	0.066	0.13	1	Pex
Prpsap1	0.010914059	-0.017047119	0.232	0.359	1	Pex
Nudt18	0.001204358	-0.017223345	0.1	0.185	1	Pex
Rdm1	0.002913237	-0.017241494	0.131	0.221	1	Pex
Pigf	0.001600943	-0.017243256	0.094	0.171	1	Pex
Trappc9	1.07E-05	-0.017265343	0.127	0.257	0.302985042	Pex
Gtf2f1	0.002364058	-0.017301793	0.227	0.372	1	Pex
Timm44	0.002988934	-0.017304202	0.125	0.211	1	Pex
Ankrd13a	0.001195953	-0.017322096	0.066	0.13	1	Pex
Kin	0.000974491	-0.01736846	0.1	0.183	1	Pex
Bicd2	0.001603746	-0.017408109	0.053	0.11	1	Pex
Zfp335	0.00028849	-0.017488044	0.045	0.107	1	Pex
Ssu72	0.221549372	-0.017522237	0.418	0.611	1	Pex
Ndufs7	0.278720582	-0.017542261	0.42	0.616	1	Pex
Cwc27	0.002079192	-0.017660326	0.066	0.127	1	Pex
Ubxn11	0.004420239	-0.017714431	0.074	0.132	1	Pex
Ssbp2	0.000208222	-0.017726436	0.059	0.132	1	Pex
0610030E20Rik	0.00046119	-0.017785087	0.084	0.165	1	Pex
Ppp1r16a	0.000814779	-0.017869833	0.066	0.134	1	Pex
Glrx2	7.53E-05	-0.017874796	0.225	0.408	1	Pex
Tbl3	0.002546255	-0.017880809	0.068	0.128	1	Pex
Smg9	0.000560066	-0.017979738	0.098	0.185	1	Pex
Dnpep	0.009413744	-0.017981585	0.193	0.3	1	Pex
Fam98b	0.002248775	-0.018089108	0.111	0.192	1	Pex
Uxt	0.001774509	-0.018103272	0.098	0.177	1	Pex
Dbr1	0.003356166	-0.018288467	0.059	0.114	1	Pex
Pigk	0.000667765	-0.018365504	0.131	0.233	1	Pex
Abhd16a	0.001138733	-0.018382886	0.098	0.179	1	Pex
Taf6	0.001917141	-0.018461422	0.059	0.118	1	Pex
Dicer1	0.000336752	-0.018480578	0.047	0.11	1	Pex
Pola2	0.000281	-0.018482016	0.053	0.12	1	Pex
Tor1aip2	0.00090513	-0.018599578	0.191	0.322	1	Pex
Mapkap1	0.001002082	-0.018610606	0.1	0.183	1	Pex
Golga2	0.000627987	-0.018674088	0.086	0.165	1	Pex
Pde3b	0.000917767	-0.01869691	0.094	0.174	1	Pex
Cops6	0.205504868	-0.018701308	0.43	0.63	1	Pex
Ikzf2	0.029708569	-0.018814165	0.281	0.39	1	Pex
Exoc1	0.000243634	-0.018833204	0.055	0.124	1	Pex
Rida	0.014232117	-0.018860677	0.092	0.149	1	Pex
Abhd11	0.004824255	-0.018880005	0.086	0.149	1	Pex
Sdhc	0.002457466	-0.019004563	0.174	0.289	1	Pex
Ccdc84	0.000400269	-0.019063308	0.045	0.106	1	Pex
Cdca7l	0.004282636	-0.019119983	0.078	0.139	1	Pex
Cdc16	0.001840754	-0.019166749	0.064	0.124	1	Pex
Snrpa1	0.008568483	-0.019335497	0.207	0.319	1	Pex
Lsm10	0.001171693	-0.019414354	0.1	0.183	1	Pex
Pnpt1	0.000177635	-0.01942639	0.045	0.11	1	Pex
Eci2	0.003754451	-0.019438118	0.213	0.342	1	Pex
Golga4	0.000285315	-0.019524771	0.143	0.258	1	Pex
Supt16	0.000173449	-0.019560194	0.205	0.365	1	Pex
Fubp3	0.001447902	-0.019603446	0.053	0.11	1	Pex
Isoc2b	0.000507159	-0.019639116	0.109	0.202	1	Pex
Mtif3	0.000325012	-0.019645129	0.043	0.103	1	Pex
Emc6	0.057086896	-0.01968849	0.352	0.527	1	Pex
1600002K03Rik	0.00340604	-0.01975121	0.074	0.135	1	Pex
Rbm4	0.002010527	-0.019848775	0.049	0.102	1	Pex
Arl4d	0.00339279	-0.019850912	0.109	0.185	1	Pex
Acaa1a	0.028517315	-0.019868098	0.328	0.504	1	Pex
Dis3l2	0.001175287	-0.020012679	0.055	0.115	1	Pex
Nudt3	0.000336312	-0.020138125	0.049	0.113	1	Pex
Specc1l	0.001586327	-0.020142658	0.072	0.137	1	Pex
Stam2	0.001931845	-0.020315054	0.053	0.109	1	Pex
Rad51d	2.50E-05	-0.020341783	0.055	0.137	0.70621791	Pex
Tmx4	0.001872394	-0.020346132	0.064	0.123	1	Pex
Zwint	0.000720265	-0.020366416	0.141	0.249	1	Pex
Cspp1	0.003624724	-0.020450478	0.055	0.107	1	Pex
Commd3	0.073882072	-0.020514241	0.352	0.516	1	Pex
Tomm5	0.222152945	-0.02053892	0.395	0.571	1	Pex
Dnaja1	0.333109251	-0.020635227	0.625	0.831	1	Pex
Ddx49	0.000819292	-0.020658226	0.1	0.185	1	Pex
Rnasel	0.000273288	-0.020689244	0.068	0.143	1	Pex
Wdr37	0.000285084	-0.020711313	0.061	0.134	1	Pex
Mettl5	0.002090123	-0.02083148	0.07	0.134	1	Pex
Trp53i13	0.017355861	-0.020868962	0.068	0.114	1	Pex
Bnip3	0.013546587	-0.020894642	0.107	0.168	1	Pex
Snapc3	0.002364872	-0.020935311	0.068	0.128	1	Pex
Yif1a	0.001273891	-0.020955224	0.107	0.191	1	Pex
Camta2	0.000119851	-0.020958045	0.051	0.122	1	Pex
Ninj1	0.000657969	-0.020967903	0.141	0.25	1	Pex
Sdhaf1	0.001915265	-0.020969536	0.164	0.274	1	Pex
Pnpla2	0.00166035	-0.02101517	0.219	0.364	1	Pex
Dld	0.000689394	-0.021105957	0.111	0.202	1	Pex
Sap30bp	0.000437908	-0.021140737	0.115	0.213	1	Pex
Aars	0.000125283	-0.021264408	0.105	0.207	1	Pex
Lrpprc	0.00101086	-0.021314206	0.053	0.113	1	Pex
Flad1	0.000748109	-0.021509445	0.098	0.183	1	Pex
Smim24	0.001525919	-0.021605316	0.064	0.126	1	Pex
Mars	0.002063699	-0.021606681	0.08	0.148	1	Pex
Hmbs	0.000645928	-0.02167894	0.094	0.178	1	Pex
Ahsa2	0.001300506	-0.021696798	0.109	0.194	1	Pex
Cwc15	0.853955662	-0.021707034	0.535	0.73	1	Pex
Mrpl21	0.008500023	-0.02177415	0.293	0.474	1	Pex
Eef2kmt	0.001251503	-0.021791568	0.074	0.143	1	Pex
Ercc4	1.69E-06	-0.021811475	0.037	0.119	0.047761221	Pex
Ift46	0.000132332	-0.021954578	0.041	0.105	1	Pex
Hspb11	0.00377134	-0.021960996	0.092	0.161	1	Pex
Smarcad1	0.000307223	-0.021976257	0.084	0.168	1	Pex
Psmd12	0.004143046	-0.022123347	0.246	0.389	1	Pex
Myl12a	0.220109199	-0.022161695	0.9	0.983	1	Pex
Atg10	0.003733868	-0.022193075	0.051	0.101	1	Pex
Myo9b	5.49E-05	-0.022326898	0.092	0.191	1	Pex
Sdr39u1	0.000892615	-0.022414781	0.102	0.187	1	Pex
Bud13	0.000585823	-0.022502037	0.049	0.11	1	Pex
Vps13c	0.000522363	-0.022537375	0.045	0.103	1	Pex
Mtap	0.002093728	-0.022567832	0.082	0.151	1	Pex
Nudt1	0.001322803	-0.022578641	0.076	0.145	1	Pex
Cnpy3	0.000462098	-0.022585057	0.08	0.158	1	Pex
Gtf3c2	0.000319973	-0.022683419	0.061	0.132	1	Pex
Tmem14c	0.858158277	-0.022686179	0.477	0.679	1	Pex
Hmgxb3	0.000153436	-0.022712522	0.043	0.107	1	Pex
Creg1	0.001100335	-0.022743697	0.084	0.157	1	Pex
Gfm1	0.00200729	-0.0228006	0.07	0.132	1	Pex
Gm38394	0.000806425	-0.022813774	0.051	0.111	1	Pex
Smim12	0.001766987	-0.022836421	0.143	0.243	1	Pex
Fzr1	0.001007667	-0.023010556	0.117	0.209	1	Pex
Ikbke	0.000818036	-0.023104967	0.07	0.139	1	Pex
Nomo1	0.002498681	-0.023227728	0.051	0.103	1	Pex
Psme4	0.000189313	-0.023235904	0.051	0.119	1	Pex
Cwc22	0.000857061	-0.023315314	0.076	0.148	1	Pex
Snapc2	0.006366243	-0.023397579	0.053	0.101	1	Pex
Slc35b1	0.00066622	-0.023420523	0.176	0.304	1	Pex
Mzt2	0.001244055	-0.023433503	0.082	0.154	1	Pex
Pglyrp2	0.000186799	-0.023466634	0.08	0.165	1	Pex
Dnajb6	0.084803491	-0.02350851	0.402	0.598	1	Pex
Pspc1	8.95E-05	-0.02355799	0.111	0.219	1	Pex
Smn1	8.39E-06	-0.023565374	0.107	0.225	0.23653064	Pex
Plrg1	0.001511875	-0.023661904	0.096	0.174	1	Pex
Samm50	0.00452088	-0.023712026	0.238	0.377	1	Pex
Wdr6	0.001246254	-0.02372912	0.066	0.13	1	Pex
Grhpr	0.002983608	-0.023730277	0.139	0.23	1	Pex
Itsn2	0.000333652	-0.023731413	0.1	0.191	1	Pex
Ddx27	0.000411377	-0.023745414	0.176	0.31	1	Pex
Polr3d	0.000999331	-0.023820262	0.055	0.115	1	Pex
Tmem199	0.007896536	-0.023897896	0.061	0.11	1	Pex
Pds5b	0.000225595	-0.023915882	0.055	0.124	1	Pex
Tut7	0.00780981	-0.023943711	0.145	0.229	1	Pex
Sf3b4	0.001925662	-0.02402092	0.223	0.372	1	Pex
Chd4	0.05557459	-0.024022272	0.445	0.666	1	Pex
N6amt1	2.36E-05	-0.02403732	0.043	0.116	0.665843811	Pex
Aamp	0.119100546	-0.024093255	0.387	0.568	1	Pex
Samd9l	0.000209932	-0.02414716	0.064	0.137	1	Pex
Vps51	0.000598811	-0.024181203	0.154	0.27	1	Pex
Rpap2	0.000511065	-0.02419131	0.043	0.101	1	Pex
Mob1b	0.000466837	-0.024293758	0.072	0.145	1	Pex
Ipo7	0.000346686	-0.024304832	0.148	0.263	1	Pex
Mapk3	0.00119985	-0.02433539	0.047	0.102	1	Pex
Mak16	0.003414102	-0.024394621	0.225	0.366	1	Pex
Polr2e	0.087344865	-0.024415649	0.379	0.564	1	Pex
Tmem41b	0.000844456	-0.024420169	0.059	0.123	1	Pex
Dync1h1	0.000140272	-0.024482294	0.201	0.353	1	Pex
Sinhcaf	0.00993976	-0.024488027	0.057	0.103	1	Pex
Sars2	0.001332094	-0.024546199	0.057	0.116	1	Pex
Cr1l	0.00221254	-0.024643493	0.215	0.351	1	Pex
Casc3	0.000218987	-0.024675585	0.076	0.157	1	Pex
Cog5	0.000620878	-0.02467612	0.047	0.106	1	Pex
Snrpg	0.516618467	-0.024696845	0.768	0.877	1	Pex
Hax1	0.002438747	-0.024758782	0.152	0.253	1	Pex
Ppif	0.000146024	-0.024773398	0.086	0.175	1	Pex
C2cd5	0.000239467	-0.024806822	0.047	0.111	1	Pex
Ndufb10	0.420668684	-0.024819421	0.578	0.783	1	Pex
Ddrgk1	0.009630052	-0.024825965	0.297	0.469	1	Pex
Sp1	4.38E-05	-0.024852679	0.061	0.144	1	Pex
Cep44	0.000806536	-0.024859599	0.047	0.105	1	Pex
Eaf1	1.96E-05	-0.024943749	0.049	0.128	0.551503798	Pex
Tfip11	0.000634006	-0.024971499	0.047	0.106	1	Pex
Dcp1a	0.000122664	-0.025012639	0.051	0.122	1	Pex
Haus2	2.92E-05	-0.025092637	0.035	0.102	0.823024893	Pex
Nup210	2.81E-05	-0.025202774	0.145	0.281	0.792689469	Pex
Tsc22d2	7.68E-05	-0.025209262	0.037	0.101	1	Pex
Tor3a	0.000394788	-0.025213177	0.088	0.171	1	Pex
A430093F15Rik	0.002182383	-0.025229356	0.113	0.192	1	Pex
Epb41l2	0.001193386	-0.025259788	0.064	0.127	1	Pex
Hes6	0.001032344	-0.025274523	0.129	0.226	1	Pex
Stx18	0.002742625	-0.025281583	0.086	0.153	1	Pex
Ethe1	0.002993827	-0.025408831	0.072	0.132	1	Pex
Gpatch11	1.08E-05	-0.025463021	0.086	0.192	0.304653918	Pex
Rnf34	0.000945422	-0.025486517	0.074	0.144	1	Pex
Mcee	0.000184606	-0.025550205	0.092	0.182	1	Pex
Ndufaf3	0.000503479	-0.025577536	0.191	0.334	1	Pex
Mtg2	0.005396517	-0.025652417	0.055	0.105	1	Pex
Eif1	0.00056438	-0.025677109	0.988	1	1	Pex
Ppp5c	0.000531392	-0.025688464	0.145	0.258	1	Pex
Stk40	0.002165891	-0.025702196	0.053	0.107	1	Pex
Ap1g1	6.23E-05	-0.025836588	0.09	0.187	1	Pex
2900097C17Rik	0.000261838	-0.025887416	0.053	0.12	1	Pex
Ino80c	0.000569133	-0.025978911	0.117	0.212	1	Pex
Bcl2l12	0.000347413	-0.026057491	0.08	0.16	1	Pex
Thumpd1	0.000412922	-0.026175696	0.088	0.171	1	Pex
Ipo9	0.00040555	-0.026243972	0.049	0.111	1	Pex
Zfyve27	0.00019778	-0.026275283	0.055	0.126	1	Pex
Pus10	0.000131395	-0.02631152	0.043	0.109	1	Pex
Ube3b	0.000176555	-0.026399808	0.068	0.145	1	Pex
Trak2	0.000240704	-0.026470739	0.047	0.111	1	Pex
Htatip2	0.000686293	-0.026476341	0.152	0.266	1	Pex
Pdlim5	0.000141669	-0.026550362	0.059	0.134	1	Pex
Elac2	0.000668477	-0.026568723	0.053	0.115	1	Pex
Pot1b	2.13E-07	-0.026616747	0.039	0.132	0.006001139	Pex
Tm2d3	0.000445435	-0.026650886	0.182	0.318	1	Pex
Uqcrc2	0.583214195	-0.026654984	0.471	0.671	1	Pex
Sap30	0.000486065	-0.026672732	0.055	0.12	1	Pex
Hspa9	0.002794768	-0.026680556	0.234	0.381	1	Pex
Gm26782	0.000711666	-0.026690817	0.078	0.152	1	Pex
Pfdn6	0.003041596	-0.026743772	0.201	0.326	1	Pex
Med19	0.000173465	-0.026769769	0.07	0.149	1	Pex
1110012L19Rik	0.000283575	-0.026771328	0.088	0.174	1	Pex
Cul4b	0.000236175	-0.026917536	0.055	0.124	1	Pex
Lyrm2	0.000497443	-0.026953343	0.129	0.234	1	Pex
Cdip1	0.000356517	-0.027012486	0.053	0.119	1	Pex
Lrch3	6.53E-05	-0.027145106	0.082	0.174	1	Pex
Ranbp2	4.64E-05	-0.027151131	0.166	0.313	1	Pex
Ddx41	0.000334119	-0.027234105	0.16	0.284	1	Pex
Zfp445	7.61E-05	-0.027273359	0.078	0.166	1	Pex
Msn	0.296719959	-0.027281446	0.785	0.952	1	Pex
Tars2	0.001285207	-0.02731475	0.076	0.144	1	Pex
Tbxa2r	0.00097189	-0.027369568	0.092	0.17	1	Pex
Fam136a	0.000829395	-0.027431838	0.111	0.2	1	Pex
Gnl1	0.001454086	-0.027431877	0.074	0.14	1	Pex
Anapc15	0.003396394	-0.027445538	0.086	0.152	1	Pex
Tmem33	0.000718247	-0.02747712	0.23	0.386	1	Pex
Cyhr1	0.00076832	-0.027496324	0.051	0.111	1	Pex
Tada3	0.000180449	-0.027506921	0.078	0.161	1	Pex
Rac2	0.230591099	-0.027546128	0.98	0.996	1	Pex
Med4	0.000724824	-0.027565093	0.086	0.164	1	Pex
Chid1	0.001262234	-0.027588871	0.055	0.114	1	Pex
Glmp	0.253646136	-0.027769111	0.42	0.597	1	Pex
Phax	0.002206291	-0.027771094	0.256	0.421	1	Pex
Nelfe	0.000437959	-0.02783021	0.133	0.238	1	Pex
Cyb561d2	0.001098869	-0.027863749	0.094	0.173	1	Pex
Mtx1	0.001151803	-0.0278824	0.129	0.225	1	Pex
Mrpl24	0.037589009	-0.027900873	0.373	0.573	1	Pex
Reep4	0.002372986	-0.027904458	0.066	0.124	1	Pex
Rpain	0.000217062	-0.027919407	0.045	0.109	1	Pex
Nubp1	0.005186611	-0.02792331	0.285	0.455	1	Pex
G6pdx	0.000716076	-0.027932358	0.059	0.124	1	Pex
Pnkp	0.001990766	-0.027954241	0.166	0.276	1	Pex
F8a	0.000612299	-0.02796679	0.082	0.158	1	Pex
Cox10	0.000963026	-0.028002301	0.055	0.115	1	Pex
Lrrc8d	0.000462577	-0.028005664	0.08	0.158	1	Pex
Dip2b	3.90E-06	-0.028037373	0.158	0.318	0.110006402	Pex
Txnl1	0.102153006	-0.028097321	0.395	0.589	1	Pex
Ube4a	1.65E-05	-0.028184645	0.045	0.122	0.465554221	Pex
Mtpap	2.66E-05	-0.028233027	0.068	0.157	0.750239376	Pex
Pkn1	0.000395065	-0.028244644	0.059	0.127	1	Pex
Limk1	0.000190259	-0.028296919	0.043	0.106	1	Pex
Strada	0.000166906	-0.028418498	0.047	0.114	1	Pex
Kcnk7	0.016340433	-0.028451441	0.061	0.105	1	Pex
Dnlz	0.000258508	-0.028535279	0.131	0.24	1	Pex
Trmt13	0.000145871	-0.028544673	0.055	0.127	1	Pex
Eif6	0.036639545	-0.028574737	0.355	0.537	1	Pex
AC149090.1	0.010498989	-0.028643277	0.17	0.259	1	Pex
Atad3a	0.001999395	-0.028665122	0.066	0.126	1	Pex
Utp18	6.46E-05	-0.028669299	0.1	0.204	1	Pex
Dnajc13	0.000159785	-0.0286809	0.098	0.192	1	Pex
Slc12a6	6.66E-05	-0.0287198	0.043	0.111	1	Pex
Calm3	0.826354601	-0.028817176	0.547	0.749	1	Pex
Nit1	0.000579002	-0.028820511	0.096	0.181	1	Pex
Ecsit	0.000646151	-0.028831518	0.072	0.143	1	Pex
Arhgap45	0.327711461	-0.028870552	0.424	0.479	1	Pex
Ube2j2	4.21E-05	-0.029001271	0.152	0.289	1	Pex
Tasor2	0.007416902	-0.029024575	0.066	0.116	1	Pex
Utp3	0.001879837	-0.029048873	0.223	0.368	1	Pex
Mlxip	6.00E-05	-0.029051946	0.057	0.135	1	Pex
Zmym2	4.06E-05	-0.029081427	0.039	0.107	1	Pex
Alas1	0.000264564	-0.029086239	0.061	0.134	1	Pex
2610001J05Rik	0.000287203	-0.02911103	0.131	0.24	1	Pex
Flywch1	0.0003111	-0.029193953	0.055	0.123	1	Pex
Eya3	1.41E-05	-0.029272497	0.051	0.134	0.397047475	Pex
Lztfl1	0.00038863	-0.029446312	0.051	0.115	1	Pex
Agtrap	0.000376108	-0.029456356	0.055	0.122	1	Pex
Pi4ka	0.000111081	-0.029467186	0.043	0.109	1	Pex
AI506816	0.001216217	-0.029483657	0.137	0.232	1	Pex
Emc1	3.73E-05	-0.029496053	0.041	0.111	1	Pex
Tnrc18	4.68E-05	-0.029573485	0.051	0.127	1	Pex
Pom121	0.000277476	-0.029575684	0.045	0.107	1	Pex
Ak2	0.012774722	-0.029683565	0.326	0.524	1	Pex
Rab11fip1	3.91E-05	-0.02969219	0.117	0.232	1	Pex
Ppid	0.000552474	-0.029779173	0.111	0.203	1	Pex
Nop2	0.00219307	-0.029833195	0.059	0.116	1	Pex
Srsf6	0.001963635	-0.029876072	0.24	0.391	1	Pex
Ppat	0.000182954	-0.029924288	0.064	0.139	1	Pex
2810006K23Rik	1.41E-06	-0.029924908	0.035	0.116	0.039851446	Pex
Ddx56	0.000327766	-0.02997913	0.088	0.173	1	Pex
Synj1	0.000122288	-0.029979859	0.047	0.115	1	Pex
Abtb1	0.000134601	-0.029985758	0.08	0.166	1	Pex
Tnfrsf18	0.82148448	-0.030011924	0.768	0.887	1	Pex
Kmt2d	0.002047466	-0.030014021	0.068	0.128	1	Pex
Hint2	0.000730832	-0.030024953	0.193	0.327	1	Pex
Caml	0.001874902	-0.030031695	0.053	0.109	1	Pex
Eps15l1	4.13E-05	-0.030092728	0.072	0.16	1	Pex
Cyb5b	0.000288536	-0.03016641	0.148	0.264	1	Pex
Kat2a	3.41E-05	-0.030178981	0.053	0.132	0.962132083	Pex
Pja2	0.000235253	-0.030208903	0.061	0.134	1	Pex
Bid	0.00036648	-0.030325606	0.045	0.106	1	Pex
Erlec1	0.000339825	-0.030327644	0.129	0.236	1	Pex
Rpp14	0.000441164	-0.030365336	0.055	0.12	1	Pex
Rpp21	0.001296518	-0.030372593	0.232	0.387	1	Pex
Psma4	0.468929732	-0.030433295	0.475	0.664	1	Pex
Maml2	1.44E-06	-0.030455012	0.035	0.116	0.040554024	Pex
Kcnq1ot1	7.83E-09	-0.030464397	0.061	0.187	0.000220719	Pex
Rufy2	1.26E-05	-0.030605616	0.035	0.106	0.354301594	Pex
Psma7	0.183614204	-0.030644717	0.656	0.859	1	Pex
Drg1	0.001957687	-0.030648705	0.238	0.394	1	Pex
Mphosph10	0.000260711	-0.030657902	0.125	0.229	1	Pex
Wdr45	0.000135829	-0.030695285	0.045	0.111	1	Pex
Thoc5	7.83E-05	-0.030725859	0.072	0.157	1	Pex
Nmd3	0.000449803	-0.030731651	0.117	0.213	1	Pex
Emc4	0.001637599	-0.030731937	0.258	0.425	1	Pex
Pycrl	0.001089141	-0.030773876	0.061	0.124	1	Pex
Cstf1	0.000555652	-0.030782071	0.051	0.113	1	Pex
Nabp2	0.003460304	-0.030857046	0.238	0.378	1	Pex
Nenf	0.002587385	-0.030927864	0.125	0.211	1	Pex
Napg	0.00041104	-0.030933069	0.107	0.199	1	Pex
Cstf2	0.000302049	-0.030997469	0.064	0.136	1	Pex
Ltn1	2.87E-05	-0.031065416	0.051	0.13	0.809073886	Pex
Pdzd11	0.000798682	-0.031162058	0.148	0.257	1	Pex
Tmsb15b1	0.001233837	-0.031198669	0.047	0.102	1	Pex
Pdcd2l	0.00245448	-0.031307694	0.08	0.145	1	Pex
Nsun2	0.000249409	-0.031336154	0.164	0.292	1	Pex
Pex2	0.000560934	-0.03139747	0.121	0.217	1	Pex
Scly	0.000416388	-0.031399265	0.07	0.143	1	Pex
Hmgcl	0.000292457	-0.031400666	0.076	0.154	1	Pex
Metap2	0.016107254	-0.031520325	0.35	0.552	1	Pex
Tmem219	0.000745297	-0.031550824	0.242	0.415	1	Pex
Pdk1	0.000600063	-0.03162224	0.057	0.122	1	Pex
Igf2r	0.000135175	-0.031622764	0.162	0.291	1	Pex
Thap4	0.00070029	-0.031658036	0.08	0.154	1	Pex
Flot1	0.000214271	-0.031678649	0.135	0.246	1	Pex
Decr1	0.001563724	-0.031791663	0.113	0.196	1	Pex
Commd1	0.000527444	-0.03184242	0.195	0.336	1	Pex
Mbd3	0.000457376	-0.031867728	0.076	0.152	1	Pex
Clasrp	2.97E-05	-0.031922606	0.07	0.16	0.837808671	Pex
Arap2	0.000222099	-0.031952969	0.244	0.424	1	Pex
Cluap1	0.001195166	-0.031959908	0.061	0.123	1	Pex
Hps6	0.000433466	-0.031975457	0.043	0.102	1	Pex
Zfp580	0.000272461	-0.031978946	0.041	0.101	1	Pex
Zdhhc2	0.000261639	-0.032007802	0.043	0.105	1	Pex
Ptma	0.976857066	-0.032023529	0.953	0.995	1	Pex
Alkbh4	0.000705628	-0.032027406	0.045	0.102	1	Pex
Ehd1	0.125677088	-0.032043053	0.422	0.588	1	Pex
Ppp1r8	0.000922493	-0.032081406	0.059	0.122	1	Pex
Sra1	0.242377739	-0.032099537	0.414	0.62	1	Pex
Cdc34	0.001668278	-0.032130751	0.051	0.106	1	Pex
Pex7	0.000285489	-0.032149356	0.064	0.136	1	Pex
Spr	0.002494226	-0.03215803	0.217	0.349	1	Pex
Atad2	3.49E-05	-0.032203359	0.113	0.225	0.985282346	Pex
Tex10	6.98E-06	-0.032216572	0.043	0.123	0.196795396	Pex
Gmeb1	3.68E-08	-0.032243456	0.035	0.132	0.001036225	Pex
Dctn1	6.43E-05	-0.032253092	0.105	0.208	1	Pex
Ddx18	0.00033602	-0.032258767	0.15	0.266	1	Pex
Brwd1	0.000141256	-0.032337864	0.043	0.107	1	Pex
Park7	0.611834934	-0.032364124	0.506	0.705	1	Pex
Kdsr	8.40E-06	-0.03241261	0.057	0.145	0.236891265	Pex
Tbcd	0.00013833	-0.032498958	0.07	0.149	1	Pex
Tfb2m	2.38E-05	-0.032554216	0.057	0.14	0.670152138	Pex
Snx6	0.002961703	-0.032561381	0.246	0.397	1	Pex
Patl1	0.000113668	-0.032593019	0.051	0.122	1	Pex
Uap1l1	0.000808223	-0.032627103	0.045	0.101	1	Pex
Aptx	0.000162668	-0.032631731	0.059	0.132	1	Pex
Ggct	0.000357698	-0.032647613	0.076	0.153	1	Pex
Mrps31	0.000268365	-0.032692071	0.059	0.13	1	Pex
4930402H24Rik	9.97E-06	-0.032700975	0.033	0.103	0.281181872	Pex
Rab9	0.000201005	-0.032722567	0.08	0.164	1	Pex
Pdcd11	0.00026408	-0.03272451	0.066	0.139	1	Pex
Mrpl43	0.011052607	-0.032757492	0.322	0.507	1	Pex
Neu1	5.25E-05	-0.032821322	0.053	0.13	1	Pex
Slc35e2	1.84E-07	-0.032912755	0.045	0.144	0.005194163	Pex
Kdm1b	4.38E-05	-0.032936341	0.039	0.107	1	Pex
Ipo8	1.03E-05	-0.032948073	0.059	0.148	0.291533655	Pex
Med27	0.000225343	-0.032997449	0.096	0.188	1	Pex
Klhdc4	4.43E-05	-0.033013566	0.078	0.17	1	Pex
Trmt2a	0.000354272	-0.033035434	0.055	0.122	1	Pex
Ezh2	3.19E-05	-0.033068731	0.092	0.195	0.900186439	Pex
Rbm14	6.01E-05	-0.033151488	0.037	0.102	1	Pex
Alkbh7	0.000621772	-0.033166408	0.086	0.165	1	Pex
H2-Ke6	0.000414774	-0.033168202	0.139	0.249	1	Pex
Cand1	4.27E-05	-0.033168684	0.107	0.215	1	Pex
Paf1	2.73E-05	-0.033250266	0.125	0.247	0.770933548	Pex
Atl3	8.20E-05	-0.033251464	0.176	0.318	1	Pex
Dhx38	0.000142345	-0.033274592	0.072	0.153	1	Pex
Polr2b	7.89E-05	-0.033294238	0.094	0.192	1	Pex
Asb3	0.000169629	-0.033418802	0.074	0.156	1	Pex
Ccdc47	7.81E-05	-0.033442816	0.123	0.237	1	Pex
Enoph1	0.00049683	-0.033459639	0.043	0.101	1	Pex
Ktn1	2.96E-05	-0.033515098	0.107	0.217	0.835337593	Pex
Gzmb	0.420985674	-0.033590687	0.223	0.246	1	Pex
Bloc1s2	0.002249997	-0.033602448	0.182	0.297	1	Pex
Zfx	0.000149453	-0.033632286	0.092	0.185	1	Pex
Pef1	6.27E-05	-0.033678071	0.133	0.257	1	Pex
Tmed10	0.036604551	-0.033699248	0.391	0.601	1	Pex
Zfyve19	0.000421464	-0.033718239	0.064	0.134	1	Pex
Hmgxb4	8.43E-05	-0.033725207	0.049	0.12	1	Pex
Rmdn1	0.000343683	-0.033734453	0.045	0.106	1	Pex
Emsy	0.001095124	-0.033772265	0.09	0.166	1	Pex
Ptcd2	0.000528198	-0.033786109	0.088	0.169	1	Pex
Tsta3	0.000475051	-0.033812755	0.127	0.229	1	Pex
Wdr5	0.000250974	-0.033854087	0.061	0.134	1	Pex
Zmym3	5.90E-05	-0.033878507	0.049	0.122	1	Pex
Adam8	0.010850305	-0.033920012	0.072	0.12	1	Pex
Snhg8	0.003401037	-0.033947191	0.184	0.295	1	Pex
Ctr9	8.15E-05	-0.033970052	0.074	0.16	1	Pex
Abcf1	0.000909508	-0.033980933	0.252	0.423	1	Pex
Banf1	0.407386209	-0.034016197	0.482	0.69	1	Pex
Adam17	0.000242752	-0.034057667	0.117	0.219	1	Pex
Gabpa	2.68E-05	-0.034166887	0.051	0.13	0.755769338	Pex
Slc4a1ap	4.87E-05	-0.034177839	0.051	0.127	1	Pex
Nip7	1.32E-06	-0.03421729	0.143	0.298	0.03723564	Pex
Ppm1m	0.000988201	-0.034305049	0.049	0.106	1	Pex
Txnrd2	0.00010151	-0.034364953	0.08	0.168	1	Pex
Srp9	0.568610158	-0.034387981	0.588	0.809	1	Pex
Tmem192	0.000331746	-0.034396964	0.186	0.325	1	Pex
Tcirg1	0.000113113	-0.034436796	0.076	0.161	1	Pex
Anapc7	0.000510602	-0.034441974	0.053	0.116	1	Pex
Ciz1	9.04E-05	-0.034444894	0.102	0.203	1	Pex
Phb2	0.956628551	-0.034481626	0.537	0.75	1	Pex
Fam173a	0.055402945	-0.034505674	0.363	0.547	1	Pex
Clp1	0.000300611	-0.034508408	0.137	0.249	1	Pex
Prpf4b	8.95E-05	-0.034534969	0.166	0.302	1	Pex
Srrm2	0.777072877	-0.034540281	0.605	0.831	1	Pex
Idh3b	0.315686581	-0.034564109	0.457	0.656	1	Pex
Crmp1	0.000279385	-0.034564564	0.059	0.13	1	Pex
Vti1a	2.57E-05	-0.034587662	0.092	0.196	0.723629707	Pex
Srsf3	0.763445306	-0.034604707	0.533	0.729	1	Pex
Mxd4	0.00048129	-0.034616438	0.127	0.228	1	Pex
Ttc33	8.00E-05	-0.034672358	0.115	0.225	1	Pex
Rrp7a	0.000950634	-0.034677459	0.219	0.366	1	Pex
Tmem154	0.000330619	-0.034686176	0.068	0.14	1	Pex
Zfpl1	0.000122129	-0.034766813	0.074	0.157	1	Pex
Cct2	0.962835919	-0.03477568	0.586	0.762	1	Pex
Ptp4a3	2.30E-05	-0.034803104	0.152	0.292	0.649577503	Pex
Yipf6	4.24E-05	-0.034827326	0.061	0.144	1	Pex
Trnau1ap	0.000647304	-0.034869649	0.156	0.268	1	Pex
Kmt5b	0.000859453	-0.03487394	0.051	0.11	1	Pex
2510002D24Rik	0.000302669	-0.034888986	0.137	0.247	1	Pex
Capn1	3.57E-05	-0.034903975	0.121	0.24	1	Pex
Ergic3	0.140410268	-0.034959772	0.402	0.575	1	Pex
Mapk9	4.16E-05	-0.034967689	0.066	0.151	1	Pex
Ebag9	0.000145291	-0.035013959	0.049	0.118	1	Pex
Gabpb2	1.85E-07	-0.035034638	0.055	0.161	0.005216662	Pex
Med31	0.000783183	-0.03505273	0.08	0.153	1	Pex
Gemin2	0.00015076	-0.03507285	0.043	0.107	1	Pex
Msh2	0.000257836	-0.035085008	0.061	0.134	1	Pex
Ndufb8	0.620607063	-0.035095814	0.588	0.792	1	Pex
Fam193a	0.000189163	-0.035135442	0.053	0.122	1	Pex
Nfe2l2	0.000411051	-0.035147561	0.074	0.149	1	Pex
Hexa	0.000126312	-0.035199794	0.09	0.183	1	Pex
Tmem120a	0.000308149	-0.035216838	0.145	0.26	1	Pex
Rnps1	0.002874825	-0.035250875	0.273	0.442	1	Pex
Zdhhc4	0.00019037	-0.035301033	0.15	0.274	1	Pex
Rab2b	8.68E-05	-0.035301391	0.049	0.12	1	Pex
Letmd1	0.000186302	-0.035308072	0.061	0.136	1	Pex
Filip1l	0.000235168	-0.035310611	0.055	0.124	1	Pex
Cabin1	5.30E-06	-0.035353369	0.127	0.263	0.149297245	Pex
Rcl1	0.000195222	-0.035355856	0.123	0.229	1	Pex
Ptpn9	0.000240085	-0.035446792	0.047	0.111	1	Pex
Dnajc4	0.000844579	-0.035570491	0.086	0.161	1	Pex
Trappc6a	0.04006871	-0.035574064	0.352	0.527	1	Pex
Hmgn5	0.00028539	-0.035577495	0.094	0.182	1	Pex
Cbx8	0.000258538	-0.035612671	0.041	0.101	1	Pex
Fastk	4.39E-05	-0.03567042	0.119	0.236	1	Pex
Eftud2	0.000618796	-0.035700368	0.166	0.284	1	Pex
Mcm3ap	1.16E-06	-0.03570185	0.061	0.164	0.032731428	Pex
Nop58	0.000484459	-0.035720783	0.203	0.342	1	Pex
Krtcap2	0.638107991	-0.03579391	0.639	0.835	1	Pex
Gtf2h1	0.000500642	-0.035803028	0.086	0.166	1	Pex
Cdk9	0.000269584	-0.035872355	0.051	0.116	1	Pex
Taok2	4.47E-05	-0.035905993	0.057	0.136	1	Pex
Sbds	0.00081121	-0.035932399	0.215	0.357	1	Pex
Supt6	6.07E-05	-0.035986731	0.162	0.301	1	Pex
Ptrhd1	2.23E-05	-0.036037029	0.094	0.202	0.629354154	Pex
Tbc1d14	3.68E-05	-0.036097588	0.07	0.157	1	Pex
Rpp30	0.000531266	-0.036149529	0.055	0.119	1	Pex
Cdpf1	0.000147044	-0.036255133	0.1	0.198	1	Pex
Recql	0.000157097	-0.036288726	0.045	0.11	1	Pex
Kdm5b	1.01E-05	-0.03631192	0.135	0.272	0.284690341	Pex
Acadm	0.000133925	-0.03636457	0.109	0.211	1	Pex
Zc3h4	7.41E-06	-0.03638484	0.057	0.147	0.209037383	Pex
Ppp1r15b	1.08E-05	-0.036393636	0.127	0.255	0.303971522	Pex
Rnf139	2.33E-05	-0.036408928	0.039	0.11	0.656647509	Pex
Smim8	0.00012994	-0.036432229	0.156	0.284	1	Pex
Fam207a	1.95E-05	-0.036450686	0.121	0.245	0.549838944	Pex
Plekha5	7.20E-06	-0.036451494	0.043	0.123	0.203101981	Pex
Slamf7	0.000677033	-0.036458944	0.18	0.301	1	Pex
Znhit2	0.000127105	-0.036485557	0.084	0.173	1	Pex
Fbxo22	2.95E-05	-0.036617043	0.096	0.203	0.832767942	Pex
Emc7	0.038430911	-0.036627923	0.35	0.534	1	Pex
Arid2	2.72E-05	-0.036651619	0.049	0.126	0.768139966	Pex
Plgrkt	0.002987942	-0.036725341	0.279	0.453	1	Pex
Ddx47	0.00043085	-0.036751212	0.221	0.385	1	Pex
Dad1	0.188433668	-0.036795068	0.777	0.945	1	Pex
Nudt9	0.001562065	-0.03679736	0.166	0.274	1	Pex
Gtf2e2	9.51E-05	-0.036797721	0.135	0.257	1	Pex
Josd2	0.00067302	-0.036857769	0.213	0.359	1	Pex
Snx15	0.000162919	-0.036871796	0.061	0.136	1	Pex
Ambra1	1.54E-05	-0.036891701	0.051	0.132	0.434934267	Pex
Ndufb9	0.236646806	-0.036902403	0.627	0.822	1	Pex
Eps15	2.35E-06	-0.03694743	0.148	0.302	0.066370529	Pex
Nelfcd	9.21E-05	-0.036953292	0.08	0.169	1	Pex
Cxcr3	0.005891605	-0.036979493	0.139	0.219	1	Pex
Vps13d	7.27E-06	-0.036989449	0.076	0.177	0.204839902	Pex
Sf3a2	9.53E-05	-0.036999646	0.193	0.349	1	Pex
Yaf2	0.000445187	-0.037007937	0.07	0.141	1	Pex
Nedd4	0.00045216	-0.037036748	0.096	0.181	1	Pex
Gm11110	0.000414108	-0.037076986	0.082	0.161	1	Pex
Vps33b	1.50E-05	-0.037079565	0.043	0.119	0.42236533	Pex
Alg1	8.37E-05	-0.037084963	0.09	0.185	1	Pex
Prrc2c	0.20067818	-0.037086163	0.514	0.726	1	Pex
Arap1	6.27E-05	-0.037157337	0.045	0.115	1	Pex
Cdc27	1.94E-05	-0.03717951	0.066	0.154	0.545797117	Pex
Gm43042	0.001381101	-0.037227809	0.068	0.131	1	Pex
Erich1	8.39E-06	-0.037234364	0.066	0.16	0.236425723	Pex
Cops5	0.000345809	-0.037238218	0.18	0.314	1	Pex
Mettl3	9.93E-05	-0.037247474	0.049	0.119	1	Pex
Gtf3a	0.002573773	-0.037365402	0.252	0.407	1	Pex
Hist1h4i	7.07E-05	-0.037372527	0.039	0.105	1	Pex
Ip6k1	2.48E-05	-0.037422889	0.043	0.116	0.698446058	Pex
Ndufa7	0.414676217	-0.037458478	0.684	0.856	1	Pex
Asb13	0.000402366	-0.037471548	0.045	0.105	1	Pex
Hist1h1c	0.000668543	-0.03747946	0.1	0.185	1	Pex
Nus1	5.35E-05	-0.037489148	0.074	0.162	1	Pex
Ngrn	8.21E-05	-0.037506278	0.07	0.153	1	Pex
Gm14325	4.05E-05	-0.037629235	0.057	0.137	1	Pex
Cybc1	0.000749061	-0.037658459	0.08	0.153	1	Pex
Cyp4v3	0.000229484	-0.037685289	0.047	0.111	1	Pex
Arl16	4.38E-06	-0.037695073	0.043	0.126	0.123363256	Pex
BC003965	4.72E-05	-0.037749908	0.107	0.215	1	Pex
Samd4b	4.17E-05	-0.037758345	0.039	0.107	1	Pex
Odf2	0.00029264	-0.037787866	0.084	0.166	1	Pex
Pycard	0.093505703	-0.037798488	0.422	0.632	1	Pex
Prdx3	0.002117446	-0.037813478	0.268	0.44	1	Pex
Uqcc2	0.168404077	-0.037840199	0.414	0.584	1	Pex
Oat	6.29E-05	-0.03790072	0.086	0.181	1	Pex
C1qtnf12	0.002694437	-0.037901726	0.086	0.153	1	Pex
Cbr1	0.000155254	-0.03802969	0.068	0.145	1	Pex
Uchl5	9.63E-05	-0.038034508	0.152	0.28	1	Pex
Tmem39a	5.05E-05	-0.038089215	0.092	0.191	1	Pex
Arl4a	0.000197286	-0.038123367	0.1	0.195	1	Pex
Zfp451	0.000274253	-0.038134271	0.072	0.148	1	Pex
Gipc1	6.56E-05	-0.038140944	0.113	0.223	1	Pex
St3gal6	0.000467749	-0.038177647	0.059	0.126	1	Pex
Alg5	0.000270599	-0.038197045	0.209	0.369	1	Pex
Papss1	0.000130176	-0.038220995	0.053	0.124	1	Pex
Usp39	7.09E-05	-0.038409121	0.098	0.199	1	Pex
Vps39	1.29E-05	-0.038417631	0.041	0.116	0.362678621	Pex
Sik2	8.62E-05	-0.038432298	0.064	0.143	1	Pex
Gigyf2	0.00018942	-0.038497263	0.059	0.131	1	Pex
Actl6a	0.000214513	-0.038524922	0.17	0.304	1	Pex
Srebf2	4.26E-06	-0.038545547	0.133	0.274	0.120033358	Pex
Htt	2.01E-06	-0.038574677	0.039	0.122	0.056801373	Pex
Usp24	1.82E-05	-0.03858738	0.047	0.124	0.513805312	Pex
Crk	6.47E-05	-0.038606368	0.039	0.105	1	Pex
Supt4a	0.562770477	-0.038613136	0.635	0.84	1	Pex
Dctn4	2.01E-05	-0.038619857	0.15	0.291	0.56555801	Pex
Pdlim1	0.001668991	-0.038650969	0.141	0.236	1	Pex
Coq9	9.68E-05	-0.038703275	0.107	0.209	1	Pex
Pabpc4	2.29E-05	-0.038764449	0.07	0.16	0.645593108	Pex
Slc25a1	0.000344814	-0.038798731	0.121	0.221	1	Pex
Pacs1	6.43E-05	-0.038820969	0.041	0.109	1	Pex
Gabarap	0.2664803	-0.038885501	0.785	0.944	1	Pex
Elp5	0.000911804	-0.038904757	0.162	0.276	1	Pex
Rrp8	2.50E-05	-0.038975077	0.066	0.153	0.705527238	Pex
Bola1	0.000122569	-0.039014603	0.072	0.153	1	Pex
Zfp329	2.93E-05	-0.039039021	0.039	0.109	0.827006689	Pex
Tyk2	2.92E-05	-0.039090697	0.078	0.171	0.82238608	Pex
Chst11	4.01E-05	-0.039099895	0.068	0.153	1	Pex
Nfs1	8.55E-05	-0.039102738	0.102	0.203	1	Pex
Mapkapk2	8.75E-05	-0.039165856	0.096	0.194	1	Pex
Ints4	0.000141091	-0.039166008	0.053	0.123	1	Pex
Sf3a3	0.000524402	-0.039176041	0.174	0.3	1	Pex
Scnm1	0.000797466	-0.039196244	0.107	0.192	1	Pex
Upf3b	9.94E-05	-0.039249906	0.121	0.23	1	Pex
Pja1	0.000232853	-0.039288201	0.117	0.217	1	Pex
Nin	0.000330622	-0.039291596	0.086	0.168	1	Pex
Mknk2	0.000211131	-0.039350501	0.154	0.275	1	Pex
Ivd	0.000198167	-0.039413187	0.066	0.14	1	Pex
Zbtb44	3.79E-09	-0.039436301	0.027	0.126	0.000106869	Pex
Parg	4.88E-05	-0.039467897	0.086	0.182	1	Pex
Tuba4a	0.000336269	-0.039528553	0.131	0.236	1	Pex
Ube2e1	0.000726746	-0.039547423	0.23	0.39	1	Pex
Nbeal2	4.69E-06	-0.039570842	0.059	0.152	0.132235526	Pex
Golgb1	8.64E-05	-0.039632963	0.168	0.306	1	Pex
Asah1	2.57E-05	-0.039676997	0.076	0.169	0.724734566	Pex
Lnx2	4.72E-05	-0.039686557	0.057	0.136	1	Pex
Cd274	5.99E-05	-0.039700335	0.09	0.186	1	Pex
Thap7	0.000252425	-0.039718006	0.113	0.212	1	Pex
Akap8	5.61E-06	-0.039721984	0.117	0.246	0.158124888	Pex
Ints1	1.32E-05	-0.039767313	0.055	0.14	0.373117175	Pex
Ly9	3.14E-05	-0.039842844	0.076	0.169	0.884629247	Pex
Smco4	0.00021964	-0.039924159	0.107	0.204	1	Pex
Plcl2	3.89E-05	-0.039958291	0.035	0.101	1	Pex
St13	0.029026599	-0.040003851	0.385	0.581	1	Pex
Snap23	0.000237166	-0.040009598	0.119	0.221	1	Pex
Abcf3	1.27E-05	-0.040052097	0.057	0.144	0.358388849	Pex
Hook3	3.29E-06	-0.040133079	0.082	0.191	0.092661695	Pex
Ip6k2	0.000141151	-0.040156796	0.061	0.137	1	Pex
Ctu2	4.85E-06	-0.040174385	0.086	0.196	0.136761349	Pex
Dennd2d	1.30E-05	-0.040181502	0.082	0.183	0.36675501	Pex
Acadl	0.009137538	-0.040213519	0.324	0.518	1	Pex
Nup37	0.000164378	-0.040288272	0.053	0.123	1	Pex
Taf15	0.000190376	-0.040345837	0.211	0.369	1	Pex
Mrtfa	0.000886667	-0.040429744	0.076	0.147	1	Pex
Cyth2	2.10E-05	-0.040483416	0.111	0.225	0.593293694	Pex
Dvl2	5.05E-06	-0.040537724	0.033	0.107	0.142307727	Pex
Slc37a3	0.000111432	-0.040630032	0.047	0.115	1	Pex
Hps4	0.000718305	-0.040632198	0.047	0.105	1	Pex
Ddx28	0.000177683	-0.040674743	0.051	0.119	1	Pex
Hspa13	0.000170594	-0.04068144	0.047	0.113	1	Pex
Scyl2	1.01E-05	-0.040696761	0.16	0.313	0.284979461	Pex
Vrk1	3.50E-06	-0.0407061	0.07	0.171	0.098660626	Pex
Akr1b10	0.000129519	-0.040711529	0.055	0.127	1	Pex
Rab29	0.000240212	-0.040730819	0.127	0.233	1	Pex
Itpa	0.000240228	-0.040742736	0.111	0.208	1	Pex
Slc38a1	0.000131608	-0.040807206	0.293	0.514	1	Pex
Lsm2	0.000828743	-0.04084536	0.184	0.31	1	Pex
Asrgl1	0.000525638	-0.040846119	0.117	0.209	1	Pex
Guk1	0.004958671	-0.040865113	0.307	0.493	1	Pex
Txlng	2.30E-05	-0.040973654	0.043	0.116	0.647264928	Pex
Ints9	5.95E-06	-0.041002064	0.055	0.145	0.167731283	Pex
Nup85	0.001199517	-0.041019293	0.086	0.157	1	Pex
Brix1	2.21E-05	-0.041045288	0.137	0.27	0.622749686	Pex
Tyw1	0.000583937	-0.041058216	0.064	0.131	1	Pex
Insig1	5.07E-05	-0.041087114	0.076	0.164	1	Pex
Rrbp1	0.000851026	-0.041113793	0.232	0.376	1	Pex
Kxd1	0.136730019	-0.041151072	0.43	0.613	1	Pex
Smim10l1	2.25E-05	-0.041182019	0.113	0.23	0.635641148	Pex
Srfbp1	3.13E-05	-0.04119996	0.08	0.174	0.882308128	Pex
Bin2	0.324991334	-0.041217275	0.494	0.7	1	Pex
Ibtk	3.92E-05	-0.041280079	0.035	0.101	1	Pex
Dph5	8.05E-09	-0.041298084	0.055	0.177	0.000226913	Pex
Kpna2	0.000157645	-0.041318086	0.088	0.177	1	Pex
Syvn1	1.34E-05	-0.041361854	0.043	0.119	0.378451336	Pex
Cpsf3	0.000121653	-0.04139083	0.148	0.27	1	Pex
Dhps	0.000151463	-0.041430128	0.16	0.288	1	Pex
Rfx7	1.23E-05	-0.041435574	0.041	0.116	0.347760852	Pex
Stau1	3.46E-06	-0.041442859	0.078	0.185	0.097581154	Pex
Tmed9	0.534245772	-0.041465367	0.506	0.741	1	Pex
Ndufs8	0.042278101	-0.041521161	0.385	0.581	1	Pex
Lamtor4	0.03735517	-0.041580422	0.379	0.581	1	Pex
Scaf4	8.33E-06	-0.041585001	0.045	0.126	0.234870259	Pex
Abcb7	2.56E-05	-0.041608515	0.043	0.116	0.722060844	Pex
Dctn3	0.333909666	-0.041638823	0.494	0.724	1	Pex
Kdm6a	8.94E-06	-0.04167431	0.1	0.213	0.251994191	Pex
Tmf1	6.16E-07	-0.041677432	0.053	0.152	0.017363686	Pex
Gm29243	5.14E-06	-0.041721735	0.031	0.103	0.144794831	Pex
Dclre1c	6.50E-08	-0.041747302	0.047	0.152	0.001831427	Pex
Thoc3	0.000122722	-0.041765501	0.109	0.212	1	Pex
Unc119	0.000212121	-0.041777325	0.119	0.221	1	Pex
Ikzf3	9.93E-05	-0.041786796	0.174	0.314	1	Pex
Pelp1	2.10E-05	-0.041822117	0.037	0.107	0.591932032	Pex
Hsdl2	1.28E-05	-0.041838084	0.113	0.234	0.362092541	Pex
Fbxo4	0.000282157	-0.041838146	0.043	0.103	1	Pex
Timm17a	0.0210977	-0.041866048	0.338	0.535	1	Pex
Slfn5	2.43E-09	-0.041896851	0.045	0.162	6.86E-05	Pex
Uri1	2.25E-05	-0.041915914	0.088	0.19	0.633041046	Pex
Lilr4b	0.001978969	-0.041932995	0.082	0.148	1	Pex
Slc35d1	8.66E-06	-0.041947998	0.033	0.105	0.244084898	Pex
Rgcc	0.080181909	-0.041959105	0.395	0.518	1	Pex
Mcm5	0.000282186	-0.041975727	0.049	0.113	1	Pex
Eif2d	5.83E-05	-0.041986978	0.117	0.229	1	Pex
Borcs8	0.003100755	-0.042015403	0.277	0.452	1	Pex
Ascc3	5.45E-06	-0.042052957	0.105	0.224	0.15363024	Pex
Pgd	0.000535186	-0.042077534	0.166	0.285	1	Pex
Ube4b	6.49E-06	-0.042150853	0.074	0.174	0.183103063	Pex
Abr	8.42E-05	-0.042159526	0.082	0.171	1	Pex
Ap1s1	0.000353073	-0.042208627	0.219	0.381	1	Pex
Amz2	0.00019103	-0.042223835	0.082	0.165	1	Pex
Dnajc30	4.79E-05	-0.042327122	0.102	0.208	1	Pex
Ints14	0.000256621	-0.042337196	0.045	0.107	1	Pex
Ptger2	2.27E-05	-0.042416896	0.113	0.226	0.6397312	Pex
Trrap	2.14E-07	-0.042462083	0.088	0.217	0.006047266	Pex
Serpinb6b	0.278253602	-0.042531456	0.564	0.681	1	Pex
Syne1	3.58E-09	-0.042550015	0.039	0.149	0.000100928	Pex
Etfa	0.000428246	-0.042551685	0.25	0.431	1	Pex
Mbip	0.000153377	-0.042707139	0.053	0.123	1	Pex
Fkbp8	0.072193143	-0.042762281	0.414	0.626	1	Pex
Ranbp10	4.02E-05	-0.042844495	0.053	0.131	1	Pex
Nucks1	8.37E-06	-0.042898383	0.145	0.288	0.236085157	Pex
Gm47015	0.000220375	-0.042921602	0.049	0.115	1	Pex
Sptbn1	1.67E-05	-0.043063861	0.189	0.353	0.471912033	Pex
Mettl21a	8.14E-05	-0.043076134	0.045	0.114	1	Pex
Sik3	1.56E-05	-0.043099924	0.049	0.128	0.438996455	Pex
Ints12	0.000102137	-0.043110078	0.076	0.161	1	Pex
Hdhd5	0.00076412	-0.04320139	0.055	0.116	1	Pex
Rbm15	5.57E-05	-0.043204924	0.051	0.126	1	Pex
Glo1	0.000655951	-0.043243323	0.209	0.353	1	Pex
Apip	0.000451516	-0.043283962	0.057	0.123	1	Pex
Kcnn4	0.022465561	-0.043310954	0.348	0.52	1	Pex
Mettl16	0.00012416	-0.043314906	0.064	0.14	1	Pex
Mthfd2	0.000430948	-0.043346966	0.197	0.336	1	Pex
Asb8	2.81E-05	-0.043360381	0.072	0.162	0.791373366	Pex
Pdia3	0.703440532	-0.043464209	0.652	0.866	1	Pex
Grk4	6.93E-11	-0.043583027	0.02	0.13	1.96E-06	Pex
Kat5	3.62E-05	-0.043599694	0.055	0.135	1	Pex
Uba5	5.18E-06	-0.043632709	0.102	0.223	0.146079668	Pex
Atp6v1d	0.01283334	-0.043639653	0.35	0.55	1	Pex
Lztr1	2.78E-05	-0.043645446	0.084	0.182	0.784626108	Pex
Abhd17a	0.000298798	-0.043730049	0.061	0.131	1	Pex
6030458C11Rik	1.21E-06	-0.043736271	0.057	0.156	0.034254079	Pex
Eef1e1	0.000224992	-0.04384383	0.197	0.342	1	Pex
Wdr44	6.09E-05	-0.043857683	0.051	0.126	1	Pex
Ankrd16	9.52E-05	-0.043917765	0.039	0.102	1	Pex
Usp47	3.28E-06	-0.043975921	0.102	0.226	0.09248029	Pex
Zfp330	6.53E-06	-0.043999513	0.166	0.325	0.18413988	Pex
Rad50	0.000287361	-0.044007089	0.08	0.16	1	Pex
Dnajb12	2.36E-05	-0.044026003	0.037	0.106	0.66629735	Pex
Mynn	1.41E-05	-0.044056545	0.055	0.14	0.397239154	Pex
1110038F14Rik	2.76E-05	-0.044062719	0.148	0.285	0.778580359	Pex
2410002F23Rik	2.37E-05	-0.044108911	0.049	0.127	0.668909101	Pex
Rnf113a2	8.91E-06	-0.044109804	0.066	0.16	0.251084338	Pex
Scap	0.000103129	-0.04411467	0.051	0.122	1	Pex
Mrps7	0.000100917	-0.044148404	0.211	0.381	1	Pex
Gm5547	6.78E-06	-0.044205153	0.039	0.116	0.191222811	Pex
Ints10	4.14E-05	-0.044209573	0.041	0.11	1	Pex
Hmga1	5.82E-05	-0.044273394	0.078	0.166	1	Pex
Fbxo38	1.34E-05	-0.044292176	0.068	0.16	0.378296292	Pex
Myo1c	3.61E-07	-0.044303031	0.033	0.119	0.010189755	Pex
Mrpl11	5.03E-05	-0.04433956	0.17	0.317	1	Pex
[truncated: 4,315 more rows]
