# Supplementary material for: Orthogonal cytokine engineering enables novel synthetic effector states escaping canonical exhaustion in tumor-rejecting CD8+ T cells
Source: Nat Immunol. 2023 Apr 20;24(5):869–83. doi: 10.1038/s41590-023-01477-2 (PMC10154250; doi:10.1038/s41590-023-01477-2)
Supplement: Supplementary file 6 — Statistical source data to reproduce Fig. 1. [file 41590_2023_1477_MOESM6_ESM.xlsx]

## Sheet: Fig.1.B
Mouse_ID	UT	UT_aPDL1	PD1d	IL_2V	IL-33	PD1d_2V	PD1d_33	PD1d_2V_33
1	476.132	423.9	827.196	1375.74	369.821	594.469	251.252	60.9587
2	468.84	374.903	502.548	562.883	180.442	578.378	182.98	58.2397
3	468.84	367.836	247.863	347.703	104.601	476.344	144.22	-41.0838
4	436.837	350.192	234.521	145.65	80.8335	371.64	121.521	-44.2464
5	436.837	198.385	142.193		-7.07042	321.723	104.34	-52.2826
6	350.192	121.974	107.921			238.719	91.2961	-52.3403
7	300.564	81.6271				232.925	80.7424	-59.7166
8	198.385					199.194	46.9238	-82.8847
9	174.122					193.363	18.5583	-85.625
10	162.794					126.924	18.1093	-90.7963
11	158.307					101.222	-19.3354	-93.9712
13	149.696					54.8795	-42.6081	-100
12	147.795							-100
14	89.6178							-100

## Sheet: Fig.1C.Total_CD8_TILs
PD1d/2V/33	PD1d/2V	PD1d/33	UT OT1
306501	387542	222672	83571.5
843511	212447	194737	25248.1
1.88109e+06	139334	341850	13632
3.24129e+06	468204	346774	47489.9
331530	287336	406875	58311.9
2.77892e+06	323735	516547	67437.3
1.97031e+06	920502	174288	66524.4
692864	450939	211499	39192.7
167246	535448	86905.4	64229.5
2.30264e+06	233106	196338	68925.9
2.08502e+06	577408	53638.8	28937.9
367723	255787	22521.8	71938.5
1.11584e+06	633793	90423.4	45310.6
1.65352e+06	644040	636062	25333.9
1.02409e+06	452498	1.01853e+06	3311.62
	490659	1.34547e+06	27033.5
	465455	760488	29529.1
	393698		94839.6
			57143
			168856

## Sheet: Fig.1D. OT1 TILs day 5 vs 12
	day 5																						day 12
PD-1.IgG4_mutIL2_IL-33	18472.2	99340.2	54925.1	24344.3	106531	52199.8	154311	169693	163630	203419	51154.4	212839	97951.9	151967	191592								142742	1854228	1203992	407072	51988.9	1802938	799707	72345.9	114906	118869	188484
PD-1.IgG4_mutIL2	21228.5	19680.8	9347.17	139204	8755.18	311204	274289	30739.8	11737.7	57082.8	9986.48	61865.1	89228.9	44035.3	146526	160362	212895	121561	58363.4				140274	34644.9	126499	303274	40179.1	64285.8	127364	63145.5	75951.4	99632.9	30918.9
PD-1.IgG4_IL33	285.616	3002.31	0	26782.5	68685.4	80451.3	106013	54402	39165.1	58528.6	51681.2	33666.8	72208.8	42706.6									12321.2	9820.85	6516.34	3200.83	4066.37	1261.78	1491.32	6975.63	7411.64	9886.75	4196.04
UT OT-1	22584.8	37399.1	32093	14553.8	8240.07	3387.14	45579.5	21102.7	121822	9639.42	193141	5945.75	54039.3	21654.3	18819.8	63535.4							4044.38	2134.84	3132.76	2197.77	2919.48	70.8834	9470.28	4467.96	8763.8	1167.92	1370.34

## Sheet: Fig1E TCF1+ OT1 TILs day 12
PD1d/2V/33	PD1d/2V	PD1d/33	UT OT-1
60592	130361	5129.3	3033.29
631370	25442	3945.88	1836.16
293459	118201	1358.48	2457.35
125593	294632	1046.5	1730.74
41791.5	32330.7	1444.07	2046.81
461030	55147.6	180.254	70.8834
156730	120506	352.08	9470.28
43767.1	60509.8	2943.84	3255.95
49012	71755.3	1349.27	6909.43
25626.8	90244.9	2672.44	1067.41
49682.9	29904.1	2512.6	816.773

## Sheet: Fig1E TCF1- OT1 TILs day 12
PD1d/2V/33	PD1d/2V	PD1d/33	UT OT-1
82149.8	9913.21	7191.88	1011.1
1222858	9202.98	5874.98	298.682
910534	8298.04	5157.85	675.412
281479	8641.52	2154.33	467.025
10197.4	7848.4	2622.31	872.669
1341908	9138.15	1081.53	0
642977	6858.18	1139.24	0
28578.8	2635.76	4031.78	1212.01
65893.9	4196.04	6062.37	1854.37
93242.1	9388.01	7214.31	100.512
138802	1014.74	1683.44	553.565
