# Supplementary material for: Orthogonal cytokine engineering enables novel synthetic effector states escaping canonical exhaustion in tumor-rejecting CD8+ T cells
Source: Nat Immunol. 2023 Apr 20;24(5):869–83. doi: 10.1038/s41590-023-01477-2 (PMC10154250; doi:10.1038/s41590-023-01477-2)
Supplement: Supplementary file 7 — Statistical source data to reproduce Fig. 4. [file 41590_2023_1477_MOESM7_ESM.xlsx]

## Sheet: Fig.4a
	y= % GZmc
x= % TOX	OT1_CD44+PD1+_d12	OT1_CD44+PD1+_d8	CD44+PD1+_Endo_CD8+TILs_Baseline
4.21	95.5
0.31	90.7
0	96.7
0.033	90.6
1.68	86.7
12.1	97.7
9.11	92
10.5	95.6
15	95.3
11.2	87.4
4.53	74.7
12.7	70
18	93.9
16.8	53.3
11.8	37.1
7.72	84.6
15	97.3
34.3	89.7
8.33	98.4
30.1	68.8
7.64	50.8
0.57	54.7
8.35	54.4
4.05	45.2
18.6	99.8
12.5	99.9
10.5	98.1
17.8		90
1.37		95.9
0.72		59
0.95		88.9
4.82		51.5
2.41		53.8
7.53		51.3
23.5		52.9
70			17.3
56.2			10.7
63.4			20.6
61.6			17.4
63.6			20.8
61.6			18.5

## Sheet: Fig.4b
	GzmC+TCF1+															GzmC+TCF1-
day_8	33.7	15	6.89	21.7	18.8	8.45	35.5	47.1								50.1	79.1	51.1	62.8	45.8	67.6	40.5	35.3
day_12	10.9	10.1	11.1	10.7	11.7	18.3	10.8	10.9	13.2	6.3	11.4	6.76				87.6	86.6	83.4	70.6	81.2	72.1	85.4	86.2	61	36.1	66.1	65.9

## Sheet: Fig.4c
UT	PD1d	PD1d/33	PD1d/2V	PD1d/2V/33
38	21.7	12.1	20.8	95.5
24.7	5.39	11.1	28.8	90.7
13.3	5.3	8.7	40.6	96.7
5.56	2.83	23.8	22.9	90.6
10	9.72	26.8	38	86.7
0	20	31.6	35.8	97.7
0	20	25.8	31.3	92
21.1		23.8	53.5	95.6
25		45.8	53.3	95.3
7.14		17.7	9.25	87.4
11.8		16.8	16.6	74.7
5.23		32.1	3.75	70
13.3		63.2	22.6	93.9
7.18		35.5	23.6	53.3
3.27		46.7	16.1	37.1
6.97		30.5	6.28	84.6
16.7		40.1	24.3	97.3
11.9		37.8	23	89.7
9.57		15.9	18.8	98.4
6.06		21.9	40.4	68.8
2.52		19.9	27.3	50.8
4.73		33.3	38.7	54.7
4.36		35.1	23.2	54.4
3.12			37	45.2
				99.8
				99.9
				98.1
				91.6
				97
				95.5
				98.5
				99.8
				80
				51.2
				83.1
				81.7
				100
				68.6
				48.9
				45.1

## Sheet: Fig.4d
Conditions	GzmA	GzmB	Prf1	Ki67	TIM3	IFNg	TNFa
M1_G3_GzmC-Neg	11.8	52.9	64.3	82.4	50	5.945	5.88
M2_G3_GzmC-Neg	20.2	47.7	53.7	79.8	40	0.37	0
M3_G3_GzmC-Neg	23.2	44.6	44.7	80.4	40.4	0.75	0
M4_G3_GzmC-Neg	37.8	51.2	58.1	90.6	60.5	1.63	2.36
M5_G3_GzmC-Neg	41.4	43.4	42.6	90.4	29.8	3.94	3.03
M6_G3_GzmC-Neg	32.2	59.5	45.9	84.3	45.9	2.53	1.65
M7_G2_GzmC-Neg	3.47	14.9	29	2.97	1.45	0.73	1
M8_G2_GzmC-Neg	2.7	13.9	35.9	8.67	9.06	1.45	0.19
M9_G2_GzmC-Neg	2.37	20.7	48.6	15.9	13.2	1.24	0.44
M10_G2_GzmC-Neg	3.03	23.5	55.5	20.7	15.9	1.61	0.5
M11_G2_GzmC-Neg	65.7	34.3	41.9	85.1	18.3	4.54	3.55
M12_G2_GzmC-Neg	14.4	14.4	40.4	9.43	11	0.62	0.75
M13_G1_GzmC-Neg	18.9	1.18	2.61	12.4	5.23	2.96	0.59
M14_G1_GzmC-Neg	18.8	18.8	9.09	0	9.09	6.25	0
M15_G1_GzmC-Neg	37.6	5.1	13	16.5	22.5	9.02	0.78
M16_G1_GzmC-Neg	12.1	4.6	6.88	25.3	10	5.75	0
M17_G1_GzmC-Neg	61	9.61	6.99	42.6	38.7	9.61	1.5
M18_G1_GzmC-Neg	18.6	5.15	0	8.25	4.04	3.09	19.63
M19_G1_GzmC-Neg	30.2	3.65	8.24	19.8	17.6	6.25	0.52
M20_G1_GzmC-Neg	4.57	4.57	10.4	34.9	8.81	8	0.57
M21_PD1_GzmC-Neg	61.1	11.1	18.2	22.2	0	16.7	0
M22_PD1_GzmC-Neg	0	0	6.98	8.33	14	8.33	33.33
M23_PD1_GzmC-Neg	30.6	2.78	10.9	23.6	50	6.94	0
M24_PD1_GzmC-Neg	66.3	4.95	0	62.4	0	12.9	0
M25_PD1_GzmC-Neg	10.4	2.08	20.6	14.6	5.88	10.4	0
M26_PD1_GzmC-Neg	26.3	5.26	7.94	5.26	3.17	0	0
M1_G3_GzmC-Pos	8.33	91.7	71.4	58.3	85.7	0	33.3
M2_G3_GzmC-Pos	19.2	92.3	77.8	65.4	72.2	10.07	46.19
M3_G3_GzmC-Pos	32.3	87.1	100	77.4	94.1	22.97	35.5
M4_G3_GzmC-Pos	63.4	70.7	90.9	92.7	86.4	13.73	29.3
M5_G3_GzmC-Pos	47.1	97.1	75.6	76.5	56.1	2.94	44.14
M6_G3_GzmC-Pos	62.5	78.6	89.5	85.7	78.9	3.97	26.77
M7_G2_GzmC-Pos	68.3	80.5	65	2.44	20	0	29.3
M8_G2_GzmC-Pos	54.4	78.5	81.6	8.86	21.1	0	24.1
M9_G2_GzmC-Pos	64.4	93.3	85	20	55	2.22	35.52
M10_G2_GzmC-Pos	62.4	91.7	96	22	74.7	4.59	52.29
M11_G2_GzmC-Pos	77.1	78.1	83.6	84.8	72.7	2.86	26.66
M12_G2_GzmC-Pos	75	93.8	81.5	26.2	59.3	2.5	33.7
M13_G1_GzmC-Pos	0	41.2	35.5	17.6	9.68	0	0
M14_G1_GzmC-Pos	0	0	33.3	0	0	0	0
M15_G1_GzmC-Pos	13.9	22.2	31.3	11.1	24.1	5.56	2.78
M16_G1_GzmC-Pos	25	8.33	38.5	33.3	11.5	8.33	0
M17_G1_GzmC-Pos	83.9	18.1	17.2	98.5	74.5	18.91	0.85
M18_G1_GzmC-Pos	42.9	0	0	57.1	33.3	0	14.3
M19_G1_GzmC-Pos	15.4	7.69	21	7.69	17.7	0	0
M20_G1_GzmC-Pos	0	25	37.8	50	5.41	0	0
M21_PD1_GzmC-Pos	77.8	0	0	100	0	0	0
M22_PD1_GzmC-Pos	0	0	22.7	0	54.5	0	0
M23_PD1_GzmC-Pos	33.3	0	35.7	33.3	78.6	0	0
M24_PD1_GzmC-Pos	68.2	13.6	0	90.9	33.3	9.09	0
M25_PD1_GzmC-Pos	50	0	10	50	20	0	0
M26_PD1_GzmC-Pos	0	20	29	0	6.45	0	0
M27_G4_GzmC-Pos	63.2	80.8	46.9	95.4	85.3	34.4	39.3
M28_G4_GzmC-Pos	53.1	49.9	79.3	22.6	79.6	13.1	20.03
M29_G4_GzmC-Pos	87.7	73.6	79.3	84.9	79.1	40	39.5
M30_G4_GzmC-Pos	77.6	60.4	58.4	65.3	53.3	13.26	17.25
M31_G4_GzmC-Pos	60.6	82.1	52	89.3	88.4	16.52	26.32
M32_G4_GzmC-Pos	47.5	79.2	56.4	79.4	66.6	23.17	28.57
M33_G4_GzmC-Pos	62.5	76.6	70	86.4	79.9	41.5	36
M34_G4_GzmC-Pos	88	72.6	77.2	85.6	78.5		36.1

## Sheet: Fig.4h_left
time(hours)	PD1d/2V/33 OT1 (Day_24)							Exhausted-Like OT1
0	0.936363	-1.94469	11.9821	2.8457				0.342133	-5.3732	9.0354	-5.343	-5.744	-4.7568
2	-2.32147	0.098277	20.363	13.1139				1.80443	-1.09859	12.034	-5.1086	-3.0318	-3.0938
4	-1.0805	0.308742	23.7815	18.6879				5.25312	1.02047	17.7071	1.3425	-7.3913	-4.2763
6	2.25817	2.22749	28.8085	26.2007				5.18596	1.49882	19.4699	9.5043	-1.3141	-4.0889
8	7.00363	11.707	33.8898	31.4658				0.074861	2.97043	22.9462	17.1484	2.6768	3.8862
10	11.4057	12.6366	40.2134	35.7925				-1.00631	1.96402	33.5443	22.6053	9.3657	7.218
12	21.7685	21.0195	46.9959	46.5419				3.1864	-0.162942	39.397	31.2605	18.725	14.1338
14	30.0237	28.9065	52.8846	50.6808				3.33377	3.26977	46.1037	38.6967	28.7651	24.5886
16	39.2576	38.3909	57.9985	55.7881				3.32041	4.50716	53.8694	45.9855	37.4095	33.3984
18	46.682	45.9472	61.4778	60.5781				5.64914	7.39483	56.8501	49.4295	45.0777	41.2309
20	50.4245	49.2155	63.6616	61.7975				2.75702	8.62535	60.0702	50.606	49.5429	46.7334
22	54.0753	53.7599	68.6527	66.9763				7.03016	10.7414	62.6438	53.9915	55.3646	52.9826
24	58.7928	59.246	71.7331	69.0006				6.06117	15.5225	63.6513	57.3137	60.7777	58.8171
26	64.4023	63.341	74.161	71.4678				13.8087	17.1737	67.3545	59.8842	65.2361	63.7872
28	66.6001	64.6172	76.8378	73.7213				12.5619	18.2818	69.3177	62.4791	69.268	67.4713
30	70.1984	68.6778	79.116	75.698				15.6437	22.9009	72.9848	64.3684	71.3903	70.8663
32	73.3113	70.8332	80.1548	77.0494				20.2091	24.7431	73.2844	65.5434	74.9399	73.5225
34	75.2477	72.4742	81.3953	78.2576				21.1693	26.4647	74.4636	69.0114	77.1446	76.4694
36	77.0205	74.7906	82.5759	80.4146				24.1826	29.3706	76.4675	70.9811	78.6737	77.9701
38	78.491	76.7147	84.1728	79.8289				25.4432	30.4921	78.0573	71.0452	80.6566	79.9787
40	79.7029	78.1463	84.6409	81.68				25.5798	32.2109	78.8703	71.7546	82.5527	81.4294
42	80.8012	78.9206	85.366	82.7129				27.2381	31.4989	80.3213	74.2402	83.3218	83.3249
44	81.5077	79.963	86.2306	84.2808				27.4449	30.8152	81.2611	76.3664	84.9066	85.0566
46	81.9937	79.0972	86.9662	84.0539				25.3137	29.0638	82.2957	76.8403	86.2393	85.8429
48	81.1832	78.8249	87.007	85.924				21.553	26.2869	81.7476	78.3249	86.7208	86.7454
50	81.332	78.4158	87.452	85.4524				20.9303	24.3681	82.6483	77.7945	87.6499	87.3241
52	81.2009	77.1425	87.6115	85.5527				20.2159	19.595	83.3942	78.5663	88.1814	88.3066
54	80.7678	76.1681	87.8653	85.9566				18.7134	17.6378	82.9175	78.832	88.6961	88.9671
56	81.012	76.114	87.1703	84.7056				20.3406	16.9714	82.448	76.791	88.8187	89.144
58	80.6711	75.2396	86.7458	84.2165				23.437	16.9729	81.4422	75.6502	88.861	89.3693
60	79.8109	74.5015	85.925	83.5069				23.5384	18.4349	80.0535	74.468	88.7086	89.2976
62	80.3733	73.6854	85.4436	82.635				26.2201	17.7609	78.9651	73.7423	88.1793	88.99
64	79.2606	73.0726	84.5819	81.5458				25.7745	18.5708	77.7963	72.1119	87.9524	88.8936
66	78.9655	71.9192	83.6886	79.9471				26.7715	19.3451	76.1389	70.1088	87.7297	88.3823
68	78.33	71.2856	82.8113	79.1304				27.7435	20.2109	75.4594	68.386	87.0739	87.6861
70	77.9586	69.5955	81.7913	77.2232				28.9953	20.9733	72.942	66.0581	86.5904	87.0739
72	76.956	68.9952	80.4099	75.7905				28.711	20.9796	71.9926	64.4978	86.0542	86.8988

## Sheet: Fig.4h_Right
days	Tumor_Alone	Exhausted-Like OT1	sorted C5 OT1
17	1	1
17	1	1
17	1	1
17	1	1
17	1
17	1
18	1
18	1
18	1
18	1
18	1
18	1
18	1
18	1
18	1
18	1
18		1
18		1
18		1
18		1
18		1
18		1
18		1
19	1	1
20		1
20		1
21		1
24	1	1	1
25			1
26	1	1
26		1
26		1
28	1
42			1
42			1
84			1
84			1
108			0
108			0
108			0
26		1
60			1
