# Supplementary material for: Orthogonal cytokine engineering enables novel synthetic effector states escaping canonical exhaustion in tumor-rejecting CD8+ T cells
Source: Nat Immunol. 2023 Apr 20;24(5):869–83. doi: 10.1038/s41590-023-01477-2 (PMC10154250; doi:10.1038/s41590-023-01477-2)
Supplement: Supplementary file 8 — Statistical source data to reproduce Fig. 5. [file 41590_2023_1477_MOESM8_ESM.xlsx]

## Sheet: Fig.5a
days post ACT	UT									PD1d/2v/33										PD1d/2v/33+ aPDL1						PD1d/2v/33+ aTIM3
-1	37.98	76.83	130.14	130.62	67.24	116.06	94.912			39.2	74.09	78.41	96.04	67.76	87.48	92.7	108.84	123.6		47.62	68.85	87.5	103.75	171.11		49.1	57.33	70.88	88.36	103.93
5	133.1	114.38	361	185.02	167.45	144.58	232.19			113.49	66.33	465.52	326.1	122.3	129.51	178.85	307.24	174.08		251.9	72.6	64.72	139.71	123.58		97.5	179.56	225.26	636.54	151.2
8	259.2	144.26	222.95	516.1	235.82	316.37	374.46			76.03	258.75	389.34	50.27	149.92	62.5	77.5	113.49	328.05		552.96	149.4	178.54	322.75	196		124.38	143.69	296.35	821.52	163.72
10	640.45	413.1			346.38	332.02	321.41			50.63	154.21	21.44	500	51.91	62.96	19.65	325.13	41.75		388.08	73	97.56	129.51	169.88		100.05	83.79	237.28	665.5	206.49
12					729.37	719.26	984.06			86.25	206.68	45.56	470.6	52.65	63.36	42.44	147.46	24.03		388.08	64.8	97.56	42.59	45.56		103.93	121.25	228.1	665.5	230.91
15										48.67	143.75	302.58	29.66	50.43	28.88	41.15	69.86	174.24		226.51	62.5	51.91	62.5	51.91		76.21	62.5	140.4	500	84.04
17										29.66	202.61	60.03	23.33	50.65	25.92	26.55	36.82	113.13		245	92.5	37.93	83.19	140.9		173.78	127.05	164.25	500	74.88
19										45.56	295.25	170.67	123.58	46.23	37.54	55.47	47.23	194.51		233.29	164.71	56.33	209.09	233.28		288.8	117	133.2	665.5	66.65
22										37.04	192.82	265.72	445.5	62.87	38.79	210.94	71.79	245.48		210.94	268.36	92.6	369.8	391.99		319.41	285.1	304	1098.5	61.76
24										64.54	348.48	442.37		59.64	74.93	595.51	105.59	349.27		642.66	546.01	252.35	631.67	673.19		789.98	448	541.5		174.64

## Sheet: Fig.5b
days post ACT	UT									PD1d/2v/33													mtIL-2_IL-33 (No PD-1.Decoy)
-1	37.98	76.83	130.14	130.62	67.24	116.06	94.912			39.2	74.09	78.41	96.04	67.76	87.48	92.7	108.84	123.6		175.71	85.24	105.46	135.82	157.8
5	133.1	114.38	361	185.02	167.45	144.58	232.19			113.49	66.33	465.52	326.1	122.3	129.51	178.85	307.24	174.08		160.74	226.15	122.4	344.45
8	259.2	144.26	222.95	516.1	235.82	316.37	374.46			76.03	258.75	389.34	50.27	149.92	62.5	77.5	113.49	328.05		75	140.4	113.49	221.15
10	640.45	413.1			346.38	332.02	321.41			50.63	154.21	21.44	500	51.91	62.96	19.65	325.13	41.75		97.5	91.67	161.84	392.85
12					729.37	719.26	984.06			86.25	206.68	45.56	470.6	52.65	63.36	42.44	147.46	24.03		98.7	154.74	210.94	144.15
15										48.67	143.75	302.58	29.66	50.43	28.88	41.15	69.86	174.24		134.56	127.05	55.3	55.3
17										29.66	202.61	60.03	23.33	50.65	25.92	26.55	36.82	113.13		108.15	184.32	40	64.83
19										45.56	295.25	170.67	123.58	46.23	37.54	55.47	47.23	194.51		147.99	314.24	55.02	72.5
22										37.04	192.82	265.72	445.5	62.87	38.79	210.94	71.79	245.48		249.14	344.45	62.5	80
24										64.54	348.48	442.37		59.64	74.93	595.51	105.59	349.27		423.61	800.87	128.56	213.16
																				447.46	1081.67	271.06	356.37

## Sheet: Fig.5c
%GZmC+TCF1-
2V/33	PD1d/2V/33
88.2	88.4
86.1	88
85.6	84.7
64.4	73.7
70.1	82
59.3	74.4
72.7	86.4
68	87.4

## Sheet: Fig.5d
Gzmb
	2V/33	PD1d/2V/33
	74	81
	86.5	49.9
	80.3	74.3
	36.1	60
	39.2	82.1
	39.6	78.7
	70.7	77.2
	38.1	73.3
Prf1
	2V/33	PD1d/2V/33
	64.7	46
	64.9	78.6
	68.3	78.6
	60.6	55.2
	44.4	46.7
	66.7	56.1
	57.1	66.3
	62.5	77.3
IFNg+TNFa-
	2V/33	PD1d/2V/33
	16.8	19.7
	19.9	8.87
	20.3	18.9
	10.2	9.01
	8.33	10.8
	16.2	13.9
	20	19.2
	17.3	21.8
IFNg+TNFa+
	2V/33	PD1d/2V/33
	25.3	14.9
	28.7	4.08
	26.7	21.2
	3.73	4.19
	2.5	5.64
	6.99	9.05
	15.6	22.9
	5.83	21
