# Supplementary material for: Orthogonal cytokine engineering enables novel synthetic effector states escaping canonical exhaustion in tumor-rejecting CD8+ T cells
Source: Nat Immunol. 2023 Apr 20;24(5):869–83. doi: 10.1038/s41590-023-01477-2 (PMC10154250; doi:10.1038/s41590-023-01477-2)
Supplement: Supplementary file 9 — Statistical source data to reproduce Fig. 6. [file 41590_2023_1477_MOESM9_ESM.xlsx]

## Sheet: Fig.6a-d
CD25
	Activated OT1			2V/33
antiCD3	0.983402	0.987137	1.02946	1.00309	1.005	0.99191
antiCD3+ mPDL1 1ug	0.705809	0.758091	0.786722	0.959783	0.984402	1.0078
antiCD3+ mPDL1 3ug	0.441909	0.420747		1.01513	0.961006
antiCD3+ mPDL1 3ug +aPDL1 20ug/mL	0.805394	0.786722	0.845228	0.979688	0.934641	0.881737
CD69
	Activated OT1			2V33
antiCD3	0.981799	0.998763	1.01944	0.994448	1.00963	0.995918
antiCD3+ mPDL1 1ug	0.643577	0.729458	0.702951	1.00963	1.03217	1.0498
antiCD3+ mPDL1 3ug	0.344054	0.32921		1.06499	1.05372	1.06009
antiCD3+ mPDL1 3ug +aPDL1 20ug/mL	0.728397	0.712493	0.769217	1.06499	0.995918
Gzmb
	Actvated OT1			2V/33
antiCD3	1.01711	0.987775	0.99511	0.995723	1.03935	0.964927
antiCD3+ mPDL1 1ug	0.496333	0.647922	0.646699	1.06758	1.13687	1.06501
antiCD3+ mPDL1 3ug	0.242054	0.275061		1.09324	1.03165	1.03422
antiCD3+ mPDL1 3ug +aPDL1 20ug/mL	0.696822	0.821516	0.728606	1.03422	0.952096
Gzmc
	Activated OT1			2V/33
antiCD3	1.01669	1.00266	0.98066	0.965082	1.03688	0.998041
antiCD3+ mPDL1 1ug	0.768297	0.89306	0.928707	1.06323	1.09128	1.10501
antiCD3+ mPDL1 3ug	0.706485	0.703072		1.14587	1.03635	1.0987
antiCD3+ mPDL1 3ug +aPDL1 20ug/mL	0.859689	0.973834	0.981039	1.1729	1.06897
Cell count
	Actibvated OT1			2V/33
antiCD3	1.05564	1.02472	0.919634	1.08394	1.01199	0.904068
antiCD3+ mPDL1 1ug	0.440811	0.405586	0.447731	1.11561	0.999238	0.837385
antiCD3+ mPDL1 3ug	0.309165	0.375425		0.990118	0.566323
antiCD3+ mPDL1 3ug +aPDL1 20ug/mL	0.459928	0.476997	0.385497	1.14467	0.899021	0.964342
