# Supplementary material for: Orthogonal cytokine engineering enables novel synthetic effector states escaping canonical exhaustion in tumor-rejecting CD8+ T cells
Source: Nat Immunol. 2023 Apr 20;24(5):869–83. doi: 10.1038/s41590-023-01477-2 (PMC10154250; doi:10.1038/s41590-023-01477-2)
Supplement: Supplementary file 10 — Statistical source data to reproduce Fig. 7. [file 41590_2023_1477_MOESM10_ESM.xlsx]

## Sheet: Fig.7h
	y= %Gzmc
x=%TOX	OT1_CD44+PD1+_d12	OT1_CD44+PD1+_d8	CD44+PD1+_Endo_CD8+TILs_Baseline
1.24	86.3
2.16	65.6
1.02	86.2
4.94	95.1
3.61	53.5
2.63	73.7
10.7	60.7
33.2	97.9
41.2	55.2
26.4	41.5
13.3	93.8
11.3	100
41.7	100
0	100
8.33	100
12.5	42.2
1.34	42.2
19.3	56.8
6.9	33.2
24.7	99.7
18.9	99.8
16.2	99.7
15	99.7
21.1	99.5
14.1	100
15.3	100
18.7	99.3
33.7		98.8
4.65		97.5
3.16		46
2.33		90
6.36		45.2
2.74		53.7
9.1		49.9
10		40
81.2			3
68.4			5.26
93.5			2.3
53.6			4.91
63.6			6.62
64.7			4.25

## Sheet: Fig.7i
PD1d/2v/33	PD1d/2v	PD1d/33
86.3	21.2	30
65.6	11.1	36.1
86.2	4	47.4
95.1	1.56	26.2
53.5	21.1	30.1
73.7	6.03	43.2
60.7	8.7	8.7
97.9	6.49	8.7
55.2	18.3	30.6
41.5	6.35	0
93.8	16.5	6.45
100	12.8	7.28
100	5.11	1.45
100	16.2	12
100
42.2
42.2
56.8
33.2
99.7
99.8
99.7
99.7
99.5
