# Supplementary material for: Orthogonal cytokine engineering enables novel synthetic effector states escaping canonical exhaustion in tumor-rejecting CD8+ T cells
Source: Nat Immunol. 2023 Apr 20;24(5):869–83. doi: 10.1038/s41590-023-01477-2 (PMC10154250; doi:10.1038/s41590-023-01477-2)
Supplement: Supplementary file 11 — Statistical source data to reproduce Extended Data Fig 1. [file 41590_2023_1477_MOESM11_ESM.xlsx]

## Sheet: Ext.Fig.1.a
PD1d Secretion
SN PD1d (Pure)	SN PD1d (1:5)	SN PD1d (1:10)	SN PD1d (1:100)	SN TIM3.IgG4	SN UT OT1
0.9207	0.5754	0.4178	0.0886	0.0667	0.0456
0.8752	0.58	0.3978	0.0911	0.0558	0.043
0.8638	0.5752	0.3701	0.087	0.0517	0.0417
Binding to mPD-L1
SN PD1d (Pure)	SN PD1d (Pure)+aPD-L1	SN TIM3.IgG4	SN UT OT1
0.7013	0.0827	0.0833	0.0878
0.7023	0.0752	0.0788	0.1009
0.8722	0.097	0.0764	0.0729
0.8446	0.093	0.0976	0.0734

## Sheet: Ext.Fig.1b and c
Secretion of PD1d by ELISA
SN PD1d-tOT1 (Pure)	SN PD1d-tOT1 (1:10)	SN PD1d_33 tOT1 (Pure)	SN PD1d_33 tOT1 (1:10)	SN IL2v-tOT1 Pure	SN TIM-3.IgG4-tOT1 (Pure)
1.5229	0.4647	1.4608	0.2025	0.08632	0.0638
1.5952	0.4369	1.3771	0.273	0.0828	0.0621
Secretion of IL2v by ELISA
Recombinant IL2v (2.5 ng/mL)	SN PD1d_IL2v tOT1 (1:25)	SN PD1d-tOT1 (Pure)	SN IL2v-tOT1 (1:25)
0.6718	0.7213	0.1793	0.6793
0.66855	0.7513	0.2094	0.5988
Secretion of IL33 by ELISA
Recombinant mIL33 (0.3 ng/mL)	SN PD1d_33 tOT1 (1:32)	SN PD1d-tOT1 (Pure)	SN IL2v-tOT1 (1:25)
0.6718	0.8669	0.1572	0.12247
0.66855	0.8896	0.1403	0.10678
Panel B
days	TBI+ ACT (UT)												TBI												TBI+ ACT (PD-1.IgG4)
7	13.5	25.33	34.85	45.97	54.78	59.54							15.93	34.46	51.43	75.41									16.38	37.04	48.38	55.3	21.44	32
10	51.34	60.09	22.32	109.35	22.32	47.2							21.44	36.75	67.97	105.88									7.06	13.5	16.38	22.66	42.77	31.24
13	70.88	127.05	11.11	152.5	34.68	98.84							31.74	66.83	76.18	232.75									4	44.76	4	84.56	56.45	35.39
17	66.65	50.4	42.59	202.79	31.85	265.72							420.08	220.32	73.23	121.5									10.98	39.75	42.87	68.43	139.54	17.55
21	42.53	109.35	27.86	368	26.59	208.25								590	131.07	383.29									4	10.14	51.91	56.07	77.23	10.98
24	14.9	86.25	4	295.76	27.44	237.28								1076.9		877.21									4	4	33.08	35.3	91.04	27.44
28	32	330.77	32	567.09	24.75	288																			2	4	54.15	95.51	198.58	28.18
31	45.56	919.37	48.67	74.44	358.2	388.29																			13.5	27.9	96.04	405	321.41	65.66
33			445.5		611.2	831.67																			21.5	34.85	132.02	665.5	169.14	45.3
35			858.46		1116.3	1162.65																			39.5	126.85	247.8	525	369.8	255.94
38																									70.66	317.52	449.55		607.13	437.4
40																									347.8	585	847
42																									700.08	995	1200
	No-Tx	OT-I (Control)	(OT-I/PD-1)
7
7
7
7
7
7
7
10
10
10
10
10
10
13
13
13
13
13
13
17	1
17
17
17
17
17
21
21
21
21
21
21
24	1
24	1
24
24
24
24
26	1
26
26
26
26
26
28
28
28
28
28
28
31
31
31
31
31
31
33		1
33		1
33		1
33
33
33
35
35			1
35
35		1
35		1
35		1
38
38			1
38			1
38
38
38
40
40
40
40
40
40
42
42
42			1
42			1
42			1
42
45
45
45
45
45
45
47
47
47
47
47
47
49
49
49
49
49
49
