# Supplementary material for: Orthogonal cytokine engineering enables novel synthetic effector states escaping canonical exhaustion in tumor-rejecting CD8+ T cells
Source: Nat Immunol. 2023 Apr 20;24(5):869–83. doi: 10.1038/s41590-023-01477-2 (PMC10154250; doi:10.1038/s41590-023-01477-2)
Supplement: Supplementary file 12 — Statistical source data to reproduce Extended Data Fig. 2. [file 41590_2023_1477_MOESM12_ESM.xlsx]

## Sheet: Ext.Fig.2a_Cohort#1
Cohort#1
Time days (Post ACT)			PD1d-tOT1								UT OT1												Non-Treated								PD1d/2v/33							PD1d/2v						IL2v				PD1d/33
0	38.88	51.77	84.22	116.96	158.76		131.216	84.04	133.21	94.912	51.77	94.912	67.24	95.29	81.904	100		33.7	36.98	87.12	45.56	45.86	64.06	73.91	67.088	82.016	102.4		50.27	63.48	79.85	102.74	142.85	231.2		59.2	73.21	88.36	133.43	188.06		39.5	52.71	70.69	84.7			49.73	63.48
4	57.15	296.45	60.75	163.15	222.16		433.66	238.14	225.4	232.19	429.89	232.19	167.45	278.52	355.94	391.99		457.96	427.76	490	340.74	258.57	251.42	245.13	389.38	458.55	426.47		349.11	129.51	204.73	232.56	140.4	441.41		108.19	169.14	147.6	402.19	89.1		62.87	155.68	349.65	264.24			677.38	125.32
6	62.62	387.1	81.63	163.15			465.52	219.14	162.45	374.46	596.71	374.46	235.82	591.3	619.65	565		915.92	855.52	996.3	1048.58	540.56	881.37	612.52	892.3	1094.4	1157.65		452.81	298.25	342.22	438.4	431.43	777.26		88.43	204.91	178.61	378.45	116.25		35.74	263.57	216.76	148.02			686.59	158.99
9	91.04	737.33	149.92	163.15			470.6	285.12	364.63	321.41	719.17	321.41	346.38	851.47	882	740.66													366.89	166.46	332.8	416	329.6	594.43		92.16	294.58	381.22	622.91	Necrosis		33.6	389.99	323.2	220.5			1036.11	158.99
11	332.82	870	293.49				349.81	430.42	668.04	514.35		514.35	473.85	1115.65															397.24	186.2	293.33	293.62	310.68	575.55		366.46	563.11	696.14	173.03			66.25	579.67	546.75	257.09			567	149.92
13	580.61	1294.93	491.86				900	981.2	924.08	984.06		984.06	729.37	1121.21															384	136.8	229.15	246.9	332.99	403.44		199.89	601.13	753.24	1132.3			427.43	447.46	970.44	981.2			753.24	179.56
16																													136.46	20.15	194.48	71.44	271.47	206.49															263.79
18																													121.09	9.46	204.8	0	18.26	322.75															564.06
20																													77.5	27.45	190.8	0	26.01	370.44
23																													94.1	55.2	232.19	0	58.73	396.9
25																													104.54	89.93	426.89	0	111.39	758.91
27																													82.4	286.65	609.41	182.59	219.64
30																													230.4	259.47	624.44	403.17	295.7
34																													640.51	174.96		598.04	681.41
Time days (Post ACT)	No-Tx	UT OT1	Pd1d	Pd1d/2v	Pd1d/2v/33	IL2v	Pd1d/33
5	1
5	1
5	1
5	1
5	1
5	1
5	1
5	1
5	1
5	1
8		1
8		1
8		1
12		1					1
12		1
12		1
12		1
12		1
12		1
12		1
5
5
8
8
8			1
8
8
8
10
10
10			1
10
10
10
12
12
12			1
12
12
12
12			1
15			1
15
9				1
15				1
15				1
15				1
16				1
16
16
16
16
16
17
17
17
17
17
17
19							1
19							1
19
19
19
19
22
22
22
22
22
22
24							1
24
24
24
24
24
26
26
26
26
26
26
29
29
29
29
29
29
31
31
31
31
31
31
33
33
29					1
33
33
33
36
36
31					1
33					1
33					1
33					1
36					1
17						1
17						1
17						1
17						1
[truncated: 2 more columns]

## Sheet: Ext.Fig.2a_Cohort#2
Tumor Volume (mm3)/Day																																						UT OT1
days post ACT		UT OT1 + anti PDL1									PD1d/2V/33									IL-33-tOT1					PD1d/33-tOT1					Non-treated								UT OT1									PD1d/2v
0	79.35	93.64	94.64	146.85	155.65		45.86	88.75	99.83	144.46	155.65	86.44	105.34	140.4				57.71	85	107.39	128.8	216.56		79.35	83.23	111.33	117.6	261.56		61.744	67.088	82.016	102.4	123.904	140.496			95.29	51.77	64.72	72.6	95.29	135.2	124.47	70.83		44.49	60.8	73.21
6	240.83	160	475.7	89.89	246.24		92.44	296.45	192.24	112.69	259.2	90.75	200.9	145.41				169.88	535.81	119.42	108.19	317.52		312.05	144.46	206.68	185.13	557.57		559.55	389.38	458.55	426.47	296.45	578.76			591.3	429.89	88.75	336	278.52	177.32	451.25	221.39		268.36	368.22	169.14
9	343.13	179.56	320	201.64	437.54		85	297.6	64.54	113.49	87.81	42.59	116.64	87.81				116.64	Sac/Nec	228.27	53.79	125.02		208.08	96.04	122.79	100.92	265.72		750	892.3	1094.4	1157.65	469.63	1039.68			851.47	596.71	383.27	567	591.3	Sac/Nec	164.15	343.19		249.16	177.07	204.91
11	426.97	267.19	641.84	426.89	605		21.44	239.06	40.8	96.8	80.63	32	58.4	46.23				304		203.35	198.45	310.01		336.2	257.37	405	262.4	302.58										1115.65	719.17	383.27	765	851.47		Sac/Nec	Sac/Nec		320	221.4	294.58
13	534.58	838.24	864	Sac/Nec	1152		42.4	171.5	92.51	52.27	77.18	59.25	71.94	139.54				307.2		561.06	303.41	295.07		368.56	352.8	422.33	272	320											1121.21	376.54/Sac	1077.84	1115.65					540	Sac/Nec	383.82
16							14.9	97.56	109.33	Sac/Nec	37.04	64.51	Sac/Nec	110.47				382.23		820.82	343.19	232.75		564.54	564.06	689.06	323.78	306.66																			1301.81		623.7
18							62.5	79.33	182.27		11.83	133.12		200.69				555		1098.5	646.07	332.8		1183	733.48	1280.66	289.86	850.15
20							44.11	119.42	304.2		37.26	146.07		85.67
23							80.63	329.25	271.48		221.15	500		310.01
25							175.34	444.36	570		352.8	600.86		387.2
27							275.7	445.5	864		546.36	864		570
Survival Curve
	No-Tx	UT OT1	UT OT-I+aPD-L1	PD1d/2V/33	PD1d/33-tOT1	IL-33-tOT1	PD1d/2v
9	1
9	1
9	1
9	1
9	1
9	1
13			1
13			1
13			1
13			1
13			1
13
9		1
11		1
13		1
13		1
13		1
13		1
11		1
11		1
18						1
20					1	1
20					1	1
20					1	1
23					1	1
20					1
16				1-Necro
16				1-Necro
27				1
30				1
30				1
32				1
32				1
32				1
10							1
10							1
15							1
15							1
15							1
17							1
17							1
17							1
19							1
[truncated: 6 more columns]

## Sheet: Ext.Fig.2 b and c 
Days post ACT				PD1d/2v/33 Early								UT OT1 plus anti-PDL1 early						UT early
5	3.43	9.84	10.98	19.7	37.04	4	8.75	11.15	10.98	37.65		6.78	7.94	12.19	21.87	33.08		19.22	32.19	16.66	7.81	7.81
11	7.81	15.75	54.12	75.84	12.5	86.76	17.3	62.2	26.43	Sac/Nec		37.6	31.05	79.52	25.43	210.94		165.58	143.75	33.69	89.86	48.07
14	1.69	18.94	31.77	13.5	24.5	40.82	30.21	17.97	23.04			47.2	67.5	95.29	37.04	168.78		169.98	136.13	113.72	71.79	71.25
16	13.5	7.81	19.65	19.65	25.92	33.69	15.98	29.18	25.33			77.44	116.06	112.69	118.8	225.5		403.97	238.05	179.56	109.8	193.03
18	13.5	16.38	13.5	45.56	17.24	24.03	7.81	95.29	7.81			78.03	178.96	166.89	225	296.35		611.89	473.85	273.8	279.05	233.93
21	2.05	16.9	8.79	16.38	20.18	18	9.84	38.33	27.44			270.74	305.09	388.29	414.74	206.49		505.4	349.65	389.23	469.28	497.32
23	0.5	14.11	40	4	23.33	19.6	42.34	7.81	73.57			428.69	708.45	760.38	953.13	390.38		921.98	524.77	580.61		726.72
25	4	38.4	140.98	19.46	41.15	6.61	49	3.43	112.36			707.47	900	1114.76	715	625		1145.51	848.32	839.81		1219.68
28	1.37	105.46	Sac/Nec	16.38	68.85	4	Sac/Nec	7.81	157.22
30	1.69	171.17		0	134.54	7.81		12.19	237.28
32	1.69	346.79		0	164.25	7.81		48.67	376.79
35	20.48	506.94		0	498.68	4		78.73	415.29
37	27.23	625		0	515.15	1.71		68.75	500
Survival Curve
days post ACT	UT OT-1	UT OT-1+aPDL1	PD1d/2v/33_early	PD1d/2v/33_late
8
8
8
8
8
8
12	1	1
12	1	1
12	1	1
12	1	1
12	1	1
17			1
29			1
29			1
29			1
43			1
50			1
50			1
266			0
26				1
29				1
29				1
31				1
31				1
31				1

## Sheet: Ext.Fig.2d
days_post ACT	PD1d/2V/33												UT OT1											Non-treated
0	7.81	55.47	74.36	68.43	48.8	25.05	41.07	13.5	38.27	36.96			32	81.12	36.29	32.46	90.04	82.87	56.39	72.03	36.1	87.48		48.75	69.83	54.55	78.75	36.8	63.79	52.9	52.27	39.7	87.48
5	58.19	94.64	Sac/Nec	Sac/Nec	Sac/Nec	30.6	145.2	32.49	26.34	68			77.18	340.74	288	Sac/Nec	285.91	134.54	238.21	239.06	194.51	305.81		202.01	210.5	172.06	41.3	346.8	57.6	363.38	174.9	232.75	38.27
8	50.43	123.58				47.78	88.87	44.38	20.99	92.5			107.89	455.05	468.31		453.6	135.82	264.65	242.55	123.46	412.51		352.34	393.58	264.6	82.83	349.65	110.54	433.7	280.14	600.85	86.02
10	45.36	562.43				103.24	81.63	52.11	32	146.98			123.58	670.68	864		562.86	305.09	490.4	404.6	202.61	896.63		713.86	490.4	329.48	207.1	632.74	145.82	865.17	507.84	1143.65	143.75
12	124.65	582.62				180	166.64	105.59	61.85	238.05			203.46	846.4	730.34		893.83	324.77	899.43	499.02	333.04	1166.95		746.99	825.51	480.02	75	960.76	313.6	1463.62	1559.45	585.84	136.93
Survival
	PD1d/2V/33	UT OT1	Non-treated
22	1
17	1
29	1
29	1
29	1
29	1
29	1
29		1
12		1
12		1
12		1
12		1
12		1
17		1
17		1
17		1
12			1
12			1
12			1
12			1
12			1
17			1
17			1
17			1
17			1
17			1

## Sheet: Ext.Fig.2e
days post ACT	UT OT1															PD1d/2v/33
-2	52.6965	13.95	4	19.652	42.592		10.976	21.78	285.894	20.808	4					74.4385	17.9685	7.8125	62.5	13.5	5.292	16.384	88.4835	110.808	13.328	29.6595	143.748	352.485	113.49	62.5
6	361.25	46.2275	21.964	35.2	296.352		48.668	209.202	780.45	25.272	Sac Nec					25.3265	Sac Nec	Sac Nec	5.6	16.384	16.384	149.4	776.223	212.544	81.792	229.992	26.3375	197.582	11.2995	296.352
8	429.792	85.833	10.976	25.3265	321.489		93.775	288.99	974.902	29.6595						50.8475			1.6875	39.7535	27.436	154.905	252.008	Sac Nec	125.087	332.82	17.9685	260.876	8.788	470.016
11	1098.5	313.992	159.744	97.686			102.06	628.425	1638.14	240.43						93.775			5.324	26.588	25.3265	123.032	303.918		128.797	Sac Nec	32	299.568	4	459.596
13		617.98		219.04			251.896	1031.94								80.0565			7.8125	83.1875	32	403.502	212.704		196.02		42.592	264.375	13.5	562.277
15		864		317.52			451.497	1538.6								87.88			7.8125	32	11.466	239.447	312.542		218.05		66.3255	373.968	13.8765	613.836
18																163.849			4	4	184.619	555.038	507.123		378.895		91.1413	660	4	550
21																44.35			4	32	232.9	396.1			347.6		66.65	361.3	14.2
22																130			4	11.76	186.3	599.4			732.8		117.4	640.3	30.12
25																171.4			13.5	13.5	484						104.9		7.866
27																198.6			62.5		513.8						132		60.03
29																281.3			62.5		271.5						195.6		83.75
32																396.1			62.5								276.5		113.7
35																496.9			62.5								292.2		142.9
41																600			225.4								405		323.2
Survival
Days after ACT	UT	Pd1d/2v/33
13	1
15	1
13	1
15	1
11	1
15	1
15	1
13	1
13	1
6	1
41		1
6		1
6		1
41		1
27		1
41		1
25		1
20		1
8		1
25		1
11		1
41		1
25		1
29		1
20		1
