# Supplementary material for: Orthogonal cytokine engineering enables novel synthetic effector states escaping canonical exhaustion in tumor-rejecting CD8+ T cells
Source: Nat Immunol. 2023 Apr 20;24(5):869–83. doi: 10.1038/s41590-023-01477-2 (PMC10154250; doi:10.1038/s41590-023-01477-2)
Supplement: Supplementary file 13 — Statistical source data to reproduce Extended Data Fig. 3. [file 41590_2023_1477_MOESM13_ESM.xlsx]

## Sheet: Ext.F2A Total CD8 TILs day 5
PD1d/2V/33	Non-treated
238612	335.753
163216	0
315914	275.551
266856	682.399
267224	266.304
508700	148.307
628855	206.791
728009	855.355
450691	530.795
319054	84.5662
146299	319.002
565597	134.839
298433	543.44
568838	473.474
549971	2230.55

## Sheet: Ext.F2B % OT1 TILs day 12
PD1d/2V/33	PD1d/2V	PD1d/33	UT OT1
55.1	23.6	2.55	26.2
50.2	35.2	2.76	7.66
50.1	24	1.64	13
43.7	23.5	3.29	18.4
47.8	36.7	4.93	33.9
18.4	56.2	6.19	14
21.1	25.4	1.19	15.5
51	19.3	0.95	16.1
25.6	18	0.91	17.8
34.8	15.4	1.03	8.22
27.2	19.2	1.05	12.4
31.9	33.3	34.2	31.1
42.4	26.5	17.7	14.4
57.8	16.9	10.9	12.1
20.9	29.9	8.73	22
41.7	36.6	22	12.9
57.3	28.8	15.7
39.6	31.4	7.39
59.9	42.3	38.6
49.3	37	40

## Sheet: Ext.F2C Correlation
TCF1+	Total OT1
60592	142742
631370	1854228
293459	1203992
125593	407072
41791.5	51988.9
461030	1802938
156730	799707
43767.1	72345.9
49012	114906
25626.8	118869
49682.9	188484
130361	140274
25442	34644.9
118201	126499
294632	303274
32330.7	40179.1
55147.7	64285.8
120506	127364
60509.8	63145.5
71755.3	75951.4
90244.9	99632.9
29904.1	30918.9
5129.3	12321.2
3945.88	9820.85
1358.48	6516.34
1046.5	3200.83
1444.07	4066.37
180.254	1261.78
352.08	1491.32
2943.84	6975.63
1349.27	7411.64
2672.44	9886.75
2512.6	4196.04
3033.29	4044.38
1836.16	2134.84
2457.35	3132.76
1730.74	2197.77
2046.81	2919.48
70.8834	70.8834
9470.28	9470.28
3255.95	4467.96
6909.43	8763.8
1067.4	1167.92
816.773	1370.34
