# Supplementary material for: Orthogonal cytokine engineering enables novel synthetic effector states escaping canonical exhaustion in tumor-rejecting CD8+ T cells
Source: Nat Immunol. 2023 Apr 20;24(5):869–83. doi: 10.1038/s41590-023-01477-2 (PMC10154250; doi:10.1038/s41590-023-01477-2)
Supplement: Supplementary file 14 — Statistical source data to reproduce Extended Data Fig. 8. [file 41590_2023_1477_MOESM14_ESM.xlsx]

## Sheet: Ext_Data.Fig.8b
Tumor weight
PD1d/2V/33(Mixed Pop)	2V/33(Bi-cistronic Vector)		UT OT1
0.0712	0.0851		1.4073
0.0375	0.0584		1.1833
0.1332	0.3163		1.1975
0.1384	0.5737		1.054
0.4637	0.1947
0.267	0.1089
0.2933	0.2012
0.1283
Survival
days
	PD1d/2V/33(Mixed Pop)	2V/33(Bi-cistronic Vector)	UT OT1
26	1
26	1
28	1
28	1
33	1
33	1
40	1
40	1
40	1
40	1
25		1
20		1
20		1
20		1
25		1
35	25	1
35	25	1
30	20	1
35	25	1
30	20	1
29	19
29	19
25	15
25	15
18	8
30	20
27	17
30	20
27	17
27	17
13	3
3
14			1
14			1
14			1
14			1
13			1
Persistance
PD1d/2V/33(Mixed Pop)	2V/33(Bi-cistronic Vector)
51.8	3.19
56.9	2.7
48.6	6.12
40.5	12.1
51	4.25
14.6	16.2
8.61	7.31
64
% GZmc+TCF1neg
PD1d/2V/33(Mixed Pop)	2V/33(Bi-cistronic Vector)
55	45.8
69.1	35.2
45.7	36.2
36.5	31.3
27.4	30.9
20.2	16.1
21.2	35.3
30.3

## Sheet: Ext_Data.Fig.8c
Tumor Weight
PD1d/2V/33(Mixed Pop)	IL2v_Igg4/33(Bi-cistronic Vector)
0.0937	0.1804
0.057	0.2091
0.2742	0.1549
0.056	0.05
0.109	0.034
0.069	0.075
0.115	0.059
0.119
0.072
0.155
0.139
0.261
Survival
days	UT	PD1d/2V/33(Mixed Pop)	IL2v_Igg4/33(Bi-cistronic Vector)
7	1
15	1
15	1
15	1
12	1
12	1
15	1
	1
22		1
22		1
22		1
25		1
25		1
25		0
25		0
25		0
25		0
25		0
22			1
22			1
22			1
22			1
22			1
22			1
21			1
25			1
24			1
24			1
25			0
25			0
% OT1 within CD8 TILs
PD1d/2V/33(Mixed Pop)	IL2v_Igg4/33(Bi-cistronic Vector)
48	26.8
18.1	22.2
34.1	24.3
20.9	43.1
46.7	44.4
34.5	66.6
5.39	23.8
43.4
% GZMC+TCF1neg
85.6	75.1
80.7	71.9
73.3	67.5
30	57
36.6	41
46.7	51.5
28.5	58.3
32.6

## Sheet: Ext_Data.Fig.8d
MHC-I expression in CD45neg CELLs
Baseline	day12	day26
29.4	9.55	5.8
12.3	4.53	13.7
37.9	12.2	5.56
29.1	7.4	7.88
24.4	0.76
35.3	1.77
25	2.06
45.3	5.7
41

## Sheet: Ext_Data.Fig.8e
Treg day 12 post ACT
PD1d/2V/33WT	PD1d/2V	PD1d/33	UT OT-1
235095	194755	6512.56	90849.9
20548	140720	51709.2	24502.4
223277	292496	111905	80627
134836	185805	366176	51218.5
136628	240415	93133.7	135263
30390.2	104147	47710.6	38455.9
154346	64608.1	63484.8	19037.3
410610	136309	22513.9	96569.5
67529.8	180435	48531.5	69779.1
9683.84	46153.3	14699.3	19992.1
188329	241386	7450.52	48544.8
	353077		106346
	150831		71696.2
			45529.8
			69416.7
			80011.9
CD8+/Treg ratio
PD1d/2V/33	PD1d/2V	PD1d/33	UT OT-1
8.86885	3.90862	13.8845	0.297562
17.8958	3.3425	12.3007	1.20515
4.99756	1.54958	9.10168	1.17628
12.2632	2.92211	3.67437	1.11567
7.49545	1.43363	8.16556	1.24835
10.9091	5.46275	3.65301	1.79234
18.0045	1.97308	3.33149	1.52006
4.79849	4.98326	3.86008	0.74494
10.2601	7.52807	4.04558	0.649344
17.2706	3.45516	3.64907	1.2672
12.2267	4.30943	3.02285	3.5793
	6.38439		1.32033
	2.68699		0.764564
	2.91932		0.967257
			1.10519
			1.00231

## Sheet: Ext_Data.Fig.8f
Time (days)	PD1d/2v/33		PD1d/2v/33 + anti CD4
22
27
27
27
27
27
29	1
29
29
29
34	1
34	1
38	1
38
41	1
41	1
43	1		1
43			1
43			1
43
45			1
48
48
48
53			1
53
73
73
343			0
343			0
